# Supplementary material for: Crystal structure of 6,9-dimethyl-7H-[1,2,4]triazolo[4,3-b][1,2,4]triazepin-8(9H)-one 0.40-hydrate
Source: Acta Crystallogr E Crystallogr Commun. 2015 Jan 1;71(Pt 1):o1–2. doi: 10.1107/S2056989014025687 (PMC4331897; doi:10.1107/S2056989014025687)
Supplement: Supplementary file 2 [file e-71-000o1-Isup2.hkl]

# 
# h,k,l, Fc-squared, Fo-squared, sigma(Fo-squared) and status flag 
# 
data_I
_shelx_title ' EL14_D232_DRX2 in C2/c' 
_shelx_refln_list_code          4 
_shelx_F_calc_maximum      213.40 
_exptl_crystal_F_000       784.20 
_reflns_d_resolution_high  0.7800 
 
loop_ 
 _symmetry_equiv_pos_as_xyz 
 'x, y, z' 
 '-x, y, -z+1/2' 
 'x+1/2, y+1/2, z' 
 '-x+1/2, y+1/2, -z+1/2' 
 '-x, -y, -z' 
 'x, -y, z-1/2' 
 '-x+1/2, -y+1/2, -z' 
 'x+1/2, -y+1/2, z-1/2' 
 
_cell_length_a    11.4970 
_cell_length_b    11.4527 
_cell_length_c    14.8667 
_cell_angle_alpha  90.000 
_cell_angle_beta  109.615 
_cell_angle_gamma  90.000 
 
_shelx_F_squared_multiplier     1.000 
 
loop_ 
 _refln_index_h 
 _refln_index_k 
 _refln_index_l 
 _refln_F_squared_calc 
 _refln_F_squared_meas 
 _refln_F_squared_sigma 
 _refln_observed_status 
   2   0   0     8270.57     7701.21     83.76 o 
   4   0   0     7789.39     7985.80    107.00 o 
   6   0   0     4735.87     4748.95     58.87 o 
   8   0   0     1522.58     1434.49     27.79 o 
  10   0   0      810.34      856.02     19.87 o 
  12   0   0        2.25        0.13      4.50 o 
   1   1   0     8675.41     7457.00    146.19 o 
   3   1   0      445.91      569.03      5.72 o 
   5   1   0      253.24      224.14      3.24 o 
   7   1   0      614.78      663.20     10.48 o 
   9   1   0      332.48      330.84      7.02 o 
  11   1   0       94.90       92.17      4.98 o 
  13   1   0       37.14       38.99      4.89 o 
   0   2   0     4305.08     4339.70     43.62 o 
   2   2   0    20787.54    19720.92    185.76 o 
   4   2   0      740.90      691.28      8.76 o 
   6   2   0      451.33      478.12      6.82 o 
   8   2   0      167.08      172.12      3.70 o 
  10   2   0      352.59      358.19      8.71 o 
  12   2   0      165.98      144.90     10.29 o 
   1   3   0    14861.93    14684.13    114.56 o 
   3   3   0      613.97      572.42      5.72 o 
   5   3   0       15.42       17.78      1.43 o 
   7   3   0        2.13        1.08      1.37 o 
   9   3   0      234.96      195.39      4.82 o 
  11   3   0      197.70      201.10      6.25 o 
  13   3   0        7.40        7.40      4.58 o 
   0   4   0     9036.98     8828.94     84.86 o 
   2   4   0     2308.53     2253.91     22.39 o 
   4   4   0     1114.43     1105.51     11.13 o 
   6   4   0      135.64      171.26      4.00 o 
   8   4   0      552.29      548.19     10.30 o 
  10   4   0       45.96       47.98      3.03 o 
  12   4   0        2.84        0.36      3.37 o 
   1   5   0     2179.47     2209.19     17.04 o 
   3   5   0      888.99      875.74      9.93 o 
   5   5   0       12.89       14.57      1.36 o 
   7   5   0      405.40      344.29      4.89 o 
   9   5   0      128.70      119.39      3.51 o 
  11   5   0        4.58        1.74      3.10 o 
  13   5   0       37.63       35.87      4.96 o 
   0   6   0     1478.73     1499.44     15.78 o 
   2   6   0      308.32      299.84      4.27 o 
   4   6   0      691.77      720.47     10.09 o 
   6   6   0     1112.11     1028.10     11.92 o 
   8   6   0       47.21       43.65      4.50 o 
  10   6   0        0.33       -3.04      3.04 o 
  12   6   0        1.48       -1.74      3.50 o 
   1   7   0        1.31        5.70      0.89 o 
   3   7   0      278.27      264.17      4.52 o 
   5   7   0       29.49       34.29      3.31 o 
   7   7   0       41.67       50.05      3.49 o 
   9   7   0      135.75      125.93      4.53 o 
  11   7   0       54.89       50.79      5.01 o 
   0   8   0      141.19      156.65      3.85 o 
   2   8   0       26.39       26.89      1.51 o 
   4   8   0     1282.63     1308.25     18.14 o 
   6   8   0      201.68      177.65      6.15 o 
   8   8   0        0.02       -2.55      2.55 o 
  10   8   0       10.43        6.09      3.62 o 
   1   9   0      148.90      140.25      3.79 o 
   3   9   0       22.84       24.60      2.80 o 
   5   9   0        5.58        2.07      1.22 o 
   7   9   0       15.62       11.64      2.01 o 
   9   9   0       48.30       51.29      6.78 o 
   0  10   0       30.90       30.03      6.81 o 
   2  10   0      223.81      217.77      6.61 o 
   4  10   0      388.20      349.04      7.08 o 
   6  10   0       22.99       13.74      2.06 o 
   8  10   0        6.66        6.89      2.78 o 
  10  10   0        0.37        1.16      3.50 o 
   1  11   0       59.29       57.53      3.84 o 
   3  11   0       48.81       35.89      4.36 o 
   5  11   0        0.57       -0.90      2.03 o 
   7  11   0        2.05        0.59      1.77 o 
   9  11   0        1.90       -2.50      2.50 o 
   0  12   0       80.24       90.33      6.82 o 
   2  12   0       40.86       45.25      4.97 o 
   4  12   0       17.07       15.85      4.24 o 
   6  12   0        3.93        3.71      2.68 o 
   8  12   0        1.80        3.17      4.51 o 
   1  13   0       94.94       97.93      7.82 o 
   3  13   0      128.84      131.10      7.46 o 
   5  13   0       16.09        9.31      4.71 o 
   0  14   0      277.58      312.11     43.84 o 
   2  14   0        1.62        5.87      5.51 o 
   4  14   0        9.65       10.74      4.91 o 
 -13   1   1       18.23       16.90      4.12 o 
 -11   1   1      124.61      152.00     10.68 o 
  -9   1   1      149.88      155.89      5.28 o 
  -7   1   1      131.45      175.27      3.77 o 
  -5   1   1       12.47       28.72      1.96 o 
  -3   1   1     1116.03     1116.93     10.96 o 
  -1   1   1     9451.66     8883.27     67.67 o 
   1   1   1     5495.53     5573.05     38.99 o 
   3   1   1    35208.34    34358.62    331.35 o 
   5   1   1        0.06       -0.37      0.66 o 
   7   1   1        0.26        2.36      1.96 o 
   9   1   1      533.36      589.32     10.70 o 
  11   1   1       71.95       73.43      5.20 o 
  13   1   1        0.37        1.33      3.87 o 
 -12   2   1       64.67       73.81      5.93 o 
 -10   2   1       75.44       77.35      5.48 o 
  -8   2   1      834.80      787.89     12.14 o 
  -6   2   1       72.48       47.87      3.43 o 
  -4   2   1     1085.38      987.28     11.73 o 
  -2   2   1    23448.51    22596.82    238.58 o 
   0   2   1      658.57      533.13      4.13 o 
   2   2   1    45541.41    45132.85    511.31 o 
   4   2   1       58.32       49.61      2.67 o 
   6   2   1      989.95     1052.99     11.01 o 
   8   2   1      915.11      957.08     12.01 o 
  10   2   1       45.06       46.00      3.77 o 
  12   2   1        2.79        0.58      3.45 o 
 -13   3   1       89.22       94.57      6.40 o 
 -11   3   1        3.04        6.28      2.87 o 
  -9   3   1      235.17      230.49      4.94 o 
  -7   3   1       17.17       17.58      1.69 o 
  -5   3   1      392.54      329.49      5.88 o 
  -3   3   1     1023.82      857.35      8.45 o 
  -1   3   1      638.36      666.71      7.34 o 
   1   3   1       13.30       17.89      1.02 o 
   3   3   1     1766.87     1759.85     21.80 o 
   5   3   1       99.74      129.32      2.48 o 
   7   3   1        0.07        2.68      1.24 o 
   9   3   1       66.79       71.70      4.56 o 
  11   3   1       28.15       19.23      3.12 o 
  13   3   1        0.22       -3.55      4.39 o 
 -12   4   1       51.83       56.74      6.37 o 
 -10   4   1      223.03      266.57      7.69 o 
  -8   4   1        0.57       -0.15      1.70 o 
  -6   4   1     1141.16     1226.44     12.18 o 
  -4   4   1      667.77      613.78      6.35 o 
  -2   4   1     4301.33     4535.28     42.14 o 
   0   4   1     6855.59     6687.07     60.12 o 
   2   4   1       37.40       53.87      1.53 o 
   4   4   1     6202.35     6181.41     55.29 o 
   6   4   1      171.71      149.33      2.91 o 
   8   4   1      273.84      281.76      5.00 o 
  10   4   1      121.58      105.32      4.16 o 
  12   4   1       58.82       66.58      5.26 o 
 -13   5   1       28.60       20.87      4.49 o 
 -11   5   1       51.84       41.18      4.46 o 
  -9   5   1       26.50       27.85      2.52 o 
  -7   5   1       26.11       17.95      1.57 o 
  -5   5   1      162.74      185.37      3.08 o 
  -3   5   1      206.29      223.78      4.63 o 
  -1   5   1      430.85      410.88      4.40 o 
   1   5   1        1.70        7.15      0.95 o 
   3   5   1      523.22      640.62      7.45 o 
   5   5   1      266.41      277.36      4.33 o 
   7   5   1      157.86      141.50      3.65 o 
   9   5   1        7.03        9.17      1.92 o 
  11   5   1        2.65       -3.17      3.17 o 
 -12   6   1       23.32       26.37      4.57 o 
 -10   6   1      112.36      124.78      7.27 o 
  -8   6   1       90.63       83.49      3.65 o 
  -6   6   1       30.41       33.58      1.73 o 
  -4   6   1       81.42       41.39      2.65 o 
  -2   6   1     2213.49     2283.57     18.13 o 
   0   6   1      812.34      726.12      8.24 o 
   2   6   1     2055.93     2125.75     21.17 o 
   4   6   1        3.18        5.34      1.29 o 
   6   6   1     1103.22     1117.82     13.37 o 
   8   6   1      283.09      284.34      6.14 o 
  10   6   1       73.69       72.35      5.87 o 
  12   6   1        0.17       -3.68      3.68 o 
 -11   7   1       43.03       46.70      4.03 o 
  -9   7   1        0.79       -1.97      1.97 o 
  -7   7   1        9.57        8.93      4.06 o 
  -5   7   1       14.89       21.31      2.67 o 
  -3   7   1      194.91      174.23      3.07 o 
  -1   7   1      462.70      520.66      8.19 o 
   1   7   1       48.39       50.69      2.08 o 
   3   7   1      256.48      304.26      4.78 o 
   5   7   1      161.24      159.20      5.22 o 
   7   7   1        6.47        4.01      1.75 o 
   9   7   1        3.05        1.19      2.46 o 
  11   7   1        5.18       11.56      3.42 o 
 -10   8   1       28.89       32.27      4.08 o 
  -8   8   1      114.40      125.03      7.47 o 
  -6   8   1       23.39       24.31      3.82 o 
  -4   8   1       63.89       63.27      3.62 o 
  -2   8   1        3.91        3.45      1.10 o 
   0   8   1        0.15       -0.98      1.14 o 
   2   8   1      144.03      122.47      3.24 o 
   4   8   1      738.83      730.83      9.39 o 
   6   8   1      308.68      279.93      4.68 o 
   8   8   1        8.62        3.19      1.71 o 
  10   8   1       22.36       15.60      5.58 o 
 -11   9   1        2.18        2.59      4.37 o 
  -9   9   1       34.50       32.69      4.38 o 
  -7   9   1       23.37       16.61      4.04 o 
  -5   9   1       14.80       11.03      3.12 o 
  -3   9   1       44.84       50.77      2.84 o 
  -1   9   1       34.42       52.82      2.48 o 
   1   9   1       14.49       10.83      1.63 o 
   3   9   1      135.76      115.69      3.57 o 
   5   9   1        0.01        1.70      2.14 o 
   7   9   1        1.13       -1.47      2.16 o 
   9   9   1        1.33       -2.98      2.98 o 
 -10  10   1        0.01       -3.22      4.28 o 
  -8  10   1       29.41       38.78      5.44 o 
  -6  10   1      341.88      351.87     13.39 o 
  -4  10   1       79.14       79.29      3.84 o 
  -2  10   1       89.19       96.02      3.22 o 
   0  10   1      319.26      300.80      5.61 o 
   2  10   1       98.56      105.89      3.71 o 
   4  10   1      404.27      373.83      7.40 o 
   6  10   1       53.15       50.34      3.73 o 
   8  10   1        0.09        0.02      2.67 o 
  -9  11   1        9.79        0.56      2.30 o 
  -7  11   1       12.93        8.31      1.75 o 
  -5  11   1      125.97      134.39      5.09 o 
  -3  11   1       83.19       73.23      4.46 o 
  -1  11   1       33.36       37.15      3.46 o 
   1  11   1      310.64      279.07     10.84 o 
   3  11   1        3.04        3.31      3.44 o 
   5  11   1        0.24        0.28      3.12 o 
   7  11   1       35.95       36.89      3.64 o 
  -8  12   1       22.52       20.28      7.44 o 
  -6  12   1       15.94       14.48      4.29 o 
  -4  12   1       13.16       15.29      4.14 o 
  -2  12   1      143.86      136.08      6.79 o 
   0  12   1        0.91        0.80      3.36 o 
   2  12   1      295.78      277.84      8.55 o 
   4  12   1       15.38       11.52      3.40 o 
   6  12   1       12.56        7.41      2.91 o 
  -5  13   1        0.55        1.82      4.28 o 
  -3  13   1       13.59       18.37      4.32 o 
  -1  13   1        4.36        8.05      4.54 o 
   1  13   1       26.62       28.07      5.50 o 
   3  13   1        0.01       -4.15      4.15 o 
   5  13   1        2.83        2.34      4.30 o 
  -4  14   1       71.72       89.64      6.81 o 
  -2  14   1       93.85       94.20      8.19 o 
   0  14   1       30.62       49.78      7.64 o 
   2  14   1       32.36       39.94      6.71 o 
 -14   0   2      141.89      139.09     10.31 o 
 -12   0   2        0.08        8.91      5.16 o 
 -10   0   2       15.98        7.27      5.16 o 
  -8   0   2      807.45      860.25     15.10 o 
  -6   0   2       32.30        9.23      1.68 o 
  -4   0   2     1199.78     1066.44     15.88 o 
  -2   0   2     2744.58     2615.56     27.74 o 
   0   0   2    29829.59    27869.46    278.93 o 
   2   0   2     2986.93     2644.83     41.79 o 
   4   0   2     1667.99     1424.09     25.47 o 
   6   0   2     3858.93     3904.48     73.80 o 
   8   0   2     1174.84     1180.32     24.20 o 
  10   0   2      297.26      297.06     14.71 o 
  12   0   2       64.64       58.88      7.70 o 
 -13   1   2      194.75      212.89      8.19 o 
 -11   1   2      414.45      413.90      8.64 o 
  -9   1   2        0.18       -1.67      1.67 o 
  -7   1   2       47.46       59.91      2.74 o 
  -5   1   2       45.89       49.65      1.94 o 
  -3   1   2     8169.78     8598.28     83.74 o 
  -1   1   2      602.83      497.72      4.38 o 
   1   1   2     3164.51     3122.65     26.10 o 
   3   1   2        0.03        2.70      0.76 o 
   5   1   2     1229.10     1377.49     15.41 o 
   7   1   2       90.86       92.96      3.70 o 
   9   1   2       12.93       11.37      2.92 o 
  11   1   2        7.67        0.29      3.24 o 
  13   1   2       16.46       16.58      4.22 o 
 -14   2   2        0.73       -1.96      4.75 o 
 -12   2   2       37.35       47.71      4.14 o 
 -10   2   2       92.18       91.31      4.02 o 
  -8   2   2        0.00       -1.49      1.59 o 
  -6   2   2     1147.48     1325.51     18.67 o 
  -4   2   2      403.24      344.00      6.78 o 
  -2   2   2     5652.79     5279.18     44.32 o 
   0   2   2    10484.57    10105.13    113.80 o 
   2   2   2    18779.95    18764.93    170.55 o 
   4   2   2     1797.49     1905.61     16.83 o 
   6   2   2      507.29      553.92      6.24 o 
   8   2   2      141.06      133.15      4.85 o 
  10   2   2      167.19      162.29     10.26 o 
  12   2   2       87.21       76.82      5.05 o 
 -13   3   2        0.05        0.33      3.93 o 
 -11   3   2      134.69      145.17      5.80 o 
  -9   3   2      389.17      406.42      6.81 o 
  -7   3   2      194.75      217.40      4.83 o 
  -5   3   2     2196.81     2116.92     19.99 o 
  -3   3   2      119.64      167.28      4.40 o 
  -1   3   2     2132.98     2040.13     15.53 o 
   1   3   2     7967.99     7888.53     71.27 o 
   3   3   2     1459.21     1593.41     17.65 o 
   5   3   2     2780.40     2826.93     25.52 o 
   7   3   2      264.11      261.47      3.82 o 
   9   3   2      277.06      294.01      8.93 o 
  11   3   2       66.27       65.93      6.45 o 
 -12   4   2        5.91        5.38      3.44 o 
 -10   4   2      271.31      276.72      6.31 o 
  -8   4   2       69.19       69.25      4.02 o 
  -6   4   2      582.54      553.03      6.43 o 
  -4   4   2     1253.94     1242.25     12.75 o 
  -2   4   2     9485.55     9788.83     79.46 o 
   0   4   2       67.84       78.37      1.69 o 
   2   4   2      167.83      128.26      2.45 o 
   4   4   2      725.36      697.09      7.92 o 
   6   4   2      845.63      802.41      8.74 o 
   8   4   2      735.96      714.14      9.14 o 
  10   4   2       51.28       45.18      3.82 o 
  12   4   2        1.10       -1.00      3.44 o 
 -13   5   2       28.17       25.34      4.30 o 
 -11   5   2        0.07        3.39      3.42 o 
  -9   5   2       19.11        9.86      2.03 o 
  -7   5   2      511.77      516.48      6.46 o 
  -5   5   2       92.78      110.99      2.92 o 
  -3   5   2     1305.40     1342.26     14.67 o 
  -1   5   2      351.51      388.72      4.61 o 
   1   5   2     1788.39     2057.80     20.49 o 
   3   5   2     1707.27     1678.07     16.68 o 
   5   5   2      624.72      718.31      8.39 o 
   7   5   2       25.78       35.36      3.07 o 
   9   5   2       43.53       41.10      3.78 o 
  11   5   2        1.87       -0.53      3.49 o 
 -12   6   2       15.91       14.64      3.38 o 
 -10   6   2      273.51      270.50      7.17 o 
  -8   6   2       74.77       67.10      3.22 o 
  -6   6   2      100.79       96.10      2.89 o 
  -4   6   2     4209.18     4275.47     42.18 o 
  -2   6   2     1529.73     1559.67     12.92 o 
   0   6   2      148.94      155.45      2.84 o 
   2   6   2     3484.56     3418.79     46.11 o 
   4   6   2      126.48      129.12      2.64 o 
   6   6   2     2978.76     2959.88     28.89 o 
   8   6   2      577.09      572.42      9.62 o 
  10   6   2        2.58        3.25      2.97 o 
  12   6   2       16.26        9.35      4.44 o 
 -11   7   2      119.79      121.21      6.51 o 
  -9   7   2      168.59      167.48      5.14 o 
  -7   7   2       56.16       52.90      2.00 o 
  -5   7   2       53.38       67.86      3.68 o 
  -3   7   2      335.64      394.31      4.69 o 
  -1   7   2      499.89      533.96      9.24 o 
   1   7   2        8.54        4.64      1.14 o 
   3   7   2       13.54        4.39      0.82 o 
   5   7   2      404.22      390.75      6.27 o 
   7   7   2       27.54       27.20      2.35 o 
   9   7   2        2.10        9.21      2.71 o 
  11   7   2        0.48       -3.27      3.27 o 
 -12   8   2        0.91        2.20      4.50 o 
 -10   8   2        1.26        1.98      4.51 o 
  -8   8   2       62.24       76.37      5.39 o 
  -6   8   2       14.41        6.33      2.59 o 
  -4   8   2     1018.08     1032.15     11.05 o 
  -2   8   2     2088.95     2069.44     18.05 o 
   0   8   2      214.09      241.28      4.05 o 
   2   8   2       21.00        8.67      1.47 o 
   4   8   2      275.78      267.99      5.20 o 
   6   8   2     1031.25      939.79     12.53 o 
   8   8   2       28.91       30.30      3.39 o 
  10   8   2        0.05       -4.43      4.43 o 
 -11   9   2        8.51        9.70      3.88 o 
  -9   9   2      140.44      141.94     11.45 o 
  -7   9   2       11.17       19.08      3.91 o 
  -5   9   2      131.52      116.29      4.08 o 
  -3   9   2      144.75      150.61      3.24 o 
  -1   9   2      464.90      457.58      6.25 o 
   1   9   2       69.08       66.84      2.77 o 
   3   9   2      432.39      382.15      6.69 o 
   5   9   2       12.64       14.00      2.76 o 
   7   9   2       55.42       58.83      4.06 o 
   9   9   2        0.54       -1.94      3.27 o 
 -10  10   2      163.95      188.76      9.67 o 
  -8  10   2       19.28       14.01      3.87 o 
  -6  10   2       12.44       17.45      1.99 o 
  -4  10   2       24.68       21.42      2.57 o 
  -2  10   2       16.88       19.34      1.77 o 
   0  10   2        2.20        1.79      1.95 o 
   2  10   2        0.74       -0.68      1.72 o 
   4  10   2      603.71      564.95      8.91 o 
   6  10   2        0.33        0.59      2.33 o 
   8  10   2        1.34        0.24      2.84 o 
  -9  11   2        0.16        0.94      2.07 o 
  -7  11   2        4.50       11.33      4.18 o 
  -5  11   2       34.25       32.10      2.91 o 
  -3  11   2       46.67       42.67      3.51 o 
  -1  11   2       10.33       11.01      2.28 o 
   1  11   2        9.14        4.80      2.61 o 
   3  11   2       19.07       14.85      2.62 o 
   5  11   2        0.07       -1.98      2.62 o 
   7  11   2       26.13       21.03      3.43 o 
  -8  12   2       26.79       21.46      5.11 o 
  -6  12   2       17.95       19.70      3.52 o 
  -4  12   2      114.65      105.41      5.57 o 
  -2  12   2       53.76       56.42      4.65 o 
   0  12   2      121.90      108.85      7.63 o 
   2  12   2      223.30      236.85      9.16 o 
   4  12   2        0.77       -2.00      3.41 o 
   6  12   2        3.08        3.25      4.25 o 
  -5  13   2       58.34       71.18      6.36 o 
  -3  13   2       54.49       60.22      6.00 o 
  -1  13   2        3.81       -0.18      4.34 o 
   1  13   2      121.64      149.60      9.31 o 
   3  13   2        0.26        0.82      4.28 o 
   5  13   2       86.84       86.41      5.60 o 
  -4  14   2        9.32       17.84      5.05 o 
  -2  14   2        6.01        1.08      5.49 o 
   0  14   2       66.77       66.33      7.30 o 
   2  14   2        0.97        8.88      5.66 o 
 -13   1   3      104.13      107.35      6.94 o 
 -11   1   3      126.18      117.25      5.78 o 
  -9   1   3      240.25      285.46      5.68 o 
  -7   1   3      566.04      591.02      7.37 o 
  -5   1   3        5.54        5.33      1.11 o 
  -3   1   3      212.49      145.80      2.34 o 
  -1   1   3        0.20        1.01      0.56 o 
   1   1   3       77.85      109.91      4.32 o 
   3   1   3      881.31      916.01      9.05 o 
   5   1   3     2204.77     2249.58     20.34 o 
   7   1   3      395.12      362.12      6.83 o 
   9   1   3      138.62      139.57      5.42 o 
  11   1   3      130.17      131.61      6.96 o 
 -14   2   3        0.01       -4.11      4.11 o 
 -12   2   3      161.72      164.50      6.78 o 
 -10   2   3      236.53      248.18      5.62 o 
  -8   2   3       10.81        6.83      1.79 o 
  -6   2   3      442.90      598.23      8.22 o 
  -4   2   3      101.73      128.40      2.72 o 
  -2   2   3        9.71        8.67      0.86 o 
   0   2   3    10024.63    10127.11     84.43 o 
   2   2   3        0.98        3.40      0.91 o 
   4   2   3     1444.23     1526.77     14.73 o 
   6   2   3      308.08      330.54      4.83 o 
   8   2   3      167.12      171.71      4.88 o 
  10   2   3        4.27        4.20      2.98 o 
  12   2   3       48.20       50.27      4.50 o 
 -13   3   3        0.14       -2.14      3.64 o 
 -11   3   3        8.70        8.72      3.16 o 
  -9   3   3      147.61      150.45      4.24 o 
  -7   3   3     1057.36     1005.45     10.94 o 
  -5   3   3       10.47        7.84      1.61 o 
  -3   3   3      536.64      600.07      7.44 o 
  -1   3   3     1087.33     1113.98      9.51 o 
   1   3   3     4862.76     4915.18     43.41 o 
   3   3   3        6.15       24.38      1.56 o 
   5   3   3      833.77      832.97      8.52 o 
   7   3   3      301.32      298.69      5.21 o 
   9   3   3        0.00        2.56      2.24 o 
  11   3   3       56.68       59.90      4.20 o 
 -12   4   3       32.51       15.94      4.10 o 
 -10   4   3      116.53      102.59      4.01 o 
  -8   4   3      486.24      544.63      7.83 o 
  -6   4   3       13.84        2.71      1.41 o 
  -4   4   3     1463.16     1713.21     16.42 o 
  -2   4   3      212.51      239.20      5.90 o 
   0   4   3     2906.41     2857.38     25.85 o 
   2   4   3     1130.22     1181.16     16.56 o 
   4   4   3     5479.88     5508.47     50.94 o 
   6   4   3       63.07       76.66      2.56 o 
   8   4   3      790.41      781.33     10.69 o 
  10   4   3      201.81      215.41      6.12 o 
  12   4   3       23.53       25.17      5.08 o 
 -13   5   3       27.26       25.00      4.77 o 
 -11   5   3      427.25      429.77      9.29 o 
  -9   5   3        0.03       -0.04      1.87 o 
  -7   5   3      630.36      662.39      7.74 o 
  -5   5   3      678.88      761.21      9.01 o 
  -3   5   3      309.03      282.49      4.02 o 
  -1   5   3      577.26      558.70      5.53 o 
   1   5   3       72.04       67.92      2.20 o 
   3   5   3     2606.86     2599.19     25.01 o 
   5   5   3      330.90      371.11      6.20 o 
   7   5   3      362.96      378.44      5.95 o 
   9   5   3        7.97        4.93      3.05 o 
  11   5   3        8.39       -3.45      3.51 o 
 -12   6   3       10.98        9.42      3.97 o 
 -10   6   3       96.76      111.04      4.77 o 
  -8   6   3       57.14       46.76      2.94 o 
  -6   6   3      734.36      667.48      9.20 o 
  -4   6   3        0.59        1.21      0.86 o 
  -2   6   3      128.64      139.97      2.67 o 
   0   6   3      227.44      204.22      3.38 o 
   2   6   3      686.93      699.18      7.74 o 
   4   6   3      496.50      531.25      7.57 o 
   6   6   3        9.41       15.07      1.79 o 
   8   6   3       70.72       59.98      3.50 o 
  10   6   3       12.69       11.60      3.27 o 
 -11   7   3      109.63      129.75      7.63 o 
  -9   7   3       72.03       67.79      4.68 o 
  -7   7   3      752.47      694.50      9.93 o 
  -5   7   3       14.82       15.50      1.98 o 
  -3   7   3      124.37      109.23      2.47 o 
  -1   7   3      295.59      310.29      4.16 o 
   1   7   3      390.00      356.63      6.14 o 
   3   7   3        0.75       -0.14      1.33 o 
   5   7   3      223.32      238.94      5.03 o 
   7   7   3        0.01        2.75      2.02 o 
   9   7   3       22.06       19.29      3.62 o 
  11   7   3       33.22       26.01      4.55 o 
 -12   8   3       94.27      104.38      9.71 o 
 -10   8   3      143.85      155.14      8.73 o 
  -8   8   3      769.54      751.30     11.80 o 
  -6   8   3        0.99       -0.85      0.85 o 
  -4   8   3        0.07        0.06      1.32 o 
  -2   8   3      177.10      171.71      3.05 o 
   0   8   3        4.72        0.73      1.34 o 
   2   8   3       82.92       68.95      3.05 o 
   4   8   3      773.64      735.84     10.40 o 
   6   8   3      536.02      530.39      8.55 o 
   8   8   3       83.05       89.84      4.44 o 
  10   8   3        0.88       -4.14      4.14 o 
 -11   9   3       89.44      117.74      9.87 o 
  -9   9   3        4.96        3.11      2.49 o 
  -7   9   3      724.28      760.26     12.06 o 
  -5   9   3      475.24      480.64      7.71 o 
  -3   9   3       78.01       76.14      3.50 o 
  -1   9   3      223.12      214.08      3.83 o 
   1   9   3       73.65       67.68      2.83 o 
   3   9   3        2.42       -0.03      2.31 o 
   5   9   3       22.81       17.79      2.33 o 
   7   9   3       62.66       40.56      3.68 o 
   9   9   3       54.70       34.33      5.02 o 
 -10  10   3       42.66       51.89      4.71 o 
  -8  10   3        5.67        4.40      2.21 o 
  -6  10   3      438.70      420.54      7.66 o 
  -4  10   3      174.17      180.42      4.96 o 
  -2  10   3      420.07      398.34      6.18 o 
   0  10   3       54.60       66.73      5.18 o 
   2  10   3      418.72      390.08      6.85 o 
   4  10   3     1154.89     1166.44     18.84 o 
   6  10   3       18.30       19.14      3.21 o 
   8  10   3       15.13       17.85      4.14 o 
  -9  11   3        5.48        5.79      2.40 o 
  -7  11   3        2.04        1.23      2.23 o 
  -5  11   3      236.25      242.35      5.92 o 
  -3  11   3       63.63       59.72      3.87 o 
  -1  11   3       13.14       14.34      2.25 o 
   1  11   3       44.14       37.93      3.45 o 
   3  11   3        7.40        9.25      2.48 o 
   5  11   3       46.67       34.90      3.68 o 
   7  11   3        9.15        6.17      3.01 o 
  -8  12   3        1.37       10.99      4.49 o 
  -6  12   3        8.34        6.11      3.37 o 
  -4  12   3        7.43       10.69      3.72 o 
  -2  12   3       73.56       73.17      4.89 o 
   0  12   3        5.62        5.16      2.67 o 
   2  12   3      174.86      194.99      6.05 o 
   4  12   3       59.91       66.13      4.88 o 
   6  12   3       55.97       61.21      5.37 o 
  -5  13   3       25.49       44.48      5.41 o 
  -3  13   3       17.72       15.87      3.86 o 
  -1  13   3       79.62       76.11      6.09 o 
   1  13   3       10.67       13.64      3.23 o 
   3  13   3       14.80       10.40      3.89 o 
   5  13   3       16.73       20.96      4.22 o 
  -4  14   3       27.98       34.49      6.17 o 
  -2  14   3        0.83       -2.89      6.40 o 
   0  14   3        1.40       -2.32      5.29 o 
   2  14   3       21.10       27.91      6.62 o 
 -14   0   4        1.54       -5.53      5.53 o 
 -12   0   4        3.37        2.10      5.83 o 
 -10   0   4      370.74      373.52      9.60 o 
  -8   0   4      956.48     1065.86     15.04 o 
  -6   0   4       26.03       18.65      2.29 o 
  -4   0   4     7028.76     7646.44    107.62 o 
  -2   0   4     7725.69     7834.92     90.52 o 
   0   0   4       15.96       23.04      2.43 o 
   2   0   4     5012.55     5227.81     66.47 o 
   4   0   4    13116.33    13062.69    162.97 o 
   6   0   4     1120.33     1112.03     18.84 o 
   8   0   4     1292.84     1327.27     22.94 o 
  10   0   4      363.39      375.55     11.20 o 
  12   0   4       52.26       65.63      7.10 o 
 -13   1   4        0.15        3.88      4.33 o 
 -11   1   4        1.12       -0.52      2.93 o 
  -9   1   4        0.77       -1.46      1.46 o 
  -7   1   4     1576.54     1617.86     16.76 o 
  -5   1   4      567.88      603.21      8.75 o 
  -3   1   4       85.09       67.29      2.09 o 
  -1   1   4     2186.18     1824.01     18.73 o 
   1   1   4      538.07      570.97      6.91 o 
   3   1   4     1761.07     1594.80     15.60 o 
   5   1   4      400.15      416.96      4.63 o 
   7   1   4      221.73      218.14      5.53 o 
   9   1   4       98.34       97.85      6.48 o 
  11   1   4      118.43      112.67      5.41 o 
 -14   2   4       12.06        3.27      4.23 o 
 -12   2   4        2.08       -0.96      3.11 o 
 -10   2   4       55.31       33.52      2.73 o 
  -8   2   4        4.85        4.29      1.47 o 
  -6   2   4     4376.92     4689.67     51.07 o 
  -4   2   4      482.75      468.72      6.41 o 
  -2   2   4      728.53      755.16      8.58 o 
   0   2   4     7222.13     7080.33     60.33 o 
   2   2   4     9167.63     9616.47     84.55 o 
   4   2   4      780.21      900.44      9.58 o 
   6   2   4        4.76        5.83      1.15 o 
   8   2   4       18.73       15.77      2.49 o 
  10   2   4       88.73       98.10      8.11 o 
  12   2   4       22.58       29.98      4.45 o 
 -13   3   4       13.17        5.41      3.98 o 
 -11   3   4        2.22       -1.72      2.98 o 
  -9   3   4      419.28      411.69      6.57 o 
  -7   3   4       43.26       29.92      2.21 o 
  -5   3   4     2126.30     2314.75     24.21 o 
  -3   3   4     1375.45     1413.81     14.50 o 
  -1   3   4      200.19      177.20      3.31 o 
   1   3   4      353.97      338.51      4.19 o 
   3   3   4      366.54      289.90      4.48 o 
   5   3   4      567.22      556.90      7.24 o 
   7   3   4      839.20      899.10     11.19 o 
   9   3   4       30.10       28.05      3.16 o 
  11   3   4       43.55       47.21      4.45 o 
 -14   4   4       19.53       23.69      5.08 o 
 -12   4   4       37.18       29.59      4.44 o 
 -10   4   4        1.51        0.13      2.36 o 
  -8   4   4      968.28     1010.58     11.78 o 
  -6   4   4        3.15        0.43      1.16 o 
  -4   4   4     5437.30     6336.13     78.24 o 
  -2   4   4       28.74       35.57      2.56 o 
   0   4   4      610.77      686.41      7.46 o 
   2   4   4      234.26      179.41      3.47 o 
   4   4   4     2519.16     2372.24     22.43 o 
   6   4   4        4.84        2.21      1.47 o 
   8   4   4       58.04       48.02      4.92 o 
  10   4   4        9.93        9.11      2.95 o 
 -13   5   4      103.23      112.21      7.08 o 
 -11   5   4       10.08        4.47      3.04 o 
  -9   5   4       75.09       57.71      3.06 o 
  -7   5   4        7.22        6.53      1.50 o 
  -5   5   4       78.71       87.44      3.03 o 
  -3   5   4     1002.21     1058.83     10.28 o 
  -1   5   4        0.68        0.72      1.01 o 
   1   5   4        3.67        1.71      1.15 o 
   3   5   4      581.98      610.96      7.50 o 
   5   5   4        7.09        6.16      1.61 o 
   7   5   4      320.22      337.02      5.75 o 
   9   5   4       20.23       11.26      3.09 o 
  11   5   4       21.09       17.64      4.02 o 
 -12   6   4      124.18      123.39      8.31 o 
 -10   6   4        3.05        8.16      2.55 o 
  -8   6   4      898.17      856.13     11.10 o 
  -6   6   4        1.24        3.24      0.89 o 
  -4   6   4      202.01      179.55      3.52 o 
  -2   6   4     1607.74     1633.71     17.10 o 
   0   6   4      102.41      109.59      2.54 o 
   2   6   4       26.28       20.70      1.92 o 
   4   6   4       41.80       52.31      2.41 o 
   6   6   4     1221.49     1182.52     13.33 o 
   8   6   4       36.80       35.41      3.14 o 
  10   6   4       26.38       18.52      4.01 o 
 -11   7   4       91.73       85.50      5.17 o 
  -9   7   4     1095.80     1159.15     14.44 o 
  -7   7   4      413.61      432.99      7.92 o 
  -5   7   4     1884.14     1920.06     18.85 o 
  -3   7   4      132.79      111.63      2.66 o 
  -1   7   4        4.06       17.44      1.46 o 
   1   7   4      205.75      193.48      4.20 o 
   3   7   4        5.18        1.15      1.78 o 
   5   7   4      506.54      467.39      7.45 o 
   7   7   4       19.66       13.48      2.47 o 
   9   7   4       66.39       58.80      4.63 o 
 -12   8   4        1.54        9.72      7.14 o 
 -10   8   4       30.39       34.65      3.62 o 
  -8   8   4      105.98      102.53      4.46 o 
  -6   8   4        0.48       -0.01      1.79 o 
  -4   8   4       24.13       29.54      2.19 o 
  -2   8   4      107.40      110.90      3.24 o 
   0   8   4       11.12       10.29      1.56 o 
   2   8   4        6.25        6.23      2.02 o 
   4   8   4       13.33       10.43      2.25 o 
   6   8   4      258.47      275.26      6.09 o 
   8   8   4      102.90       93.51      5.34 o 
  10   8   4        1.38       -3.04      3.56 o 
 -11   9   4       37.88       44.27      7.28 o 
  -9   9   4      109.42      114.26      5.25 o 
  -7   9   4      379.20      395.86      8.42 o 
  -5   9   4      258.34      228.24      5.41 o 
  -3   9   4      153.67      178.92      3.90 o 
  -1   9   4      218.87      212.64      3.82 o 
   1   9   4        9.19        7.16      1.90 o 
   3   9   4       80.01       79.43      4.60 o 
   5   9   4        0.13       -0.60      2.11 o 
   7   9   4        5.14        4.88      2.33 o 
   9   9   4        0.24        2.80      4.41 o 
 -10  10   4       57.51       56.71      6.16 o 
  -8  10   4       33.53       31.64      3.22 o 
  -6  10   4        6.22       11.16      2.36 o 
  -4  10   4       57.13       50.50      3.31 o 
  -2  10   4       67.67       59.58      3.77 o 
   0  10   4      254.67      229.00      4.82 o 
   2  10   4        0.74        0.12      2.00 o 
   4  10   4       95.89      101.37      5.94 o 
   6  10   4        0.18       -1.83      2.93 o 
   8  10   4       28.90       32.40      4.87 o 
  -9  11   4        0.33        2.79      2.71 o 
  -7  11   4       13.56       10.97      2.61 o 
  -5  11   4        3.44        5.30      2.50 o 
  -3  11   4      107.28      111.85      5.67 o 
  -1  11   4       36.48       34.99      2.71 o 
   1  11   4      202.27      182.87      4.99 o 
   3  11   4        3.81       -0.13      2.45 o 
   5  11   4       19.14       22.10      3.54 o 
   7  11   4       72.89       74.93      5.29 o 
  -8  12   4      240.33      243.47      8.29 o 
  -6  12   4       13.14       12.96      2.75 o 
  -4  12   4      202.07      212.09      7.19 o 
  -2  12   4        7.41        3.04      3.49 o 
   0  12   4       59.63       54.34      3.72 o 
   2  12   4       60.47       63.23      3.82 o 
   4  12   4        0.51        2.45      3.45 o 
   6  12   4       22.35       31.62      4.69 o 
  -5  13   4        0.05        0.09      3.77 o 
  -3  13   4       50.37       40.05      4.72 o 
  -1  13   4        1.36       -0.97      3.79 o 
   1  13   4       24.07       25.11      3.21 o 
   3  13   4        0.72        3.52      3.41 o 
  -4  14   4       31.16       31.40      4.80 o 
  -2  14   4        5.39        5.72      4.80 o 
   0  14   4        3.28        1.78      4.37 o 
 -13   1   5        8.48        7.10      4.36 o 
 -11   1   5        3.74       -0.48      2.38 o 
  -9   1   5       61.23       60.16      3.11 o 
  -7   1   5      144.52      114.05      3.90 o 
  -5   1   5      704.87      660.62      9.50 o 
  -3   1   5     2908.09     3158.92     30.24 o 
  -1   1   5       24.73       30.36      2.12 o 
   1   1   5     1639.69     1574.87     16.42 o 
   3   1   5       58.58       43.42      1.89 o 
   5   1   5      115.53      128.92      2.93 o 
   7   1   5      562.02      554.65      8.91 o 
   9   1   5      203.46      184.70      5.31 o 
  11   1   5       30.15       33.33      3.71 o 
 -14   2   5       18.92       16.95      4.95 o 
 -12   2   5        0.37       -3.18      3.18 o 
 -10   2   5      100.99      118.17      4.43 o 
  -8   2   5       19.38        7.13      1.80 o 
  -6   2   5      765.16      996.50     13.00 o 
  -4   2   5       15.53       23.89      1.62 o 
  -2   2   5     1253.82     1149.02     12.60 o 
   0   2   5     1801.60     1901.19     19.09 o 
   2   2   5     1559.34     1676.75     16.39 o 
   4   2   5       19.18       12.36      1.50 o 
   6   2   5      697.91      672.18     11.26 o 
   8   2   5       34.20       34.05      3.10 o 
  10   2   5      424.63      452.84      8.81 o 
 -13   3   5        0.04       -3.32      3.32 o 
 -11   3   5      594.88      630.70      9.66 o 
  -9   3   5      531.82      546.05      7.93 o 
  -7   3   5       54.05       48.63      2.60 o 
  -5   3   5     4270.23     4358.30     49.59 o 
  -3   3   5      820.41      872.47      9.54 o 
  -1   3   5     4097.60     4009.68     39.79 o 
   1   3   5     2714.35     2821.59     26.16 o 
   3   3   5     1233.43     1270.28     13.72 o 
   5   3   5      667.58      714.01      8.50 o 
   7   3   5        3.20        3.15      1.81 o 
   9   3   5       24.22       19.57      2.75 o 
  11   3   5       26.17       40.60      3.91 o 
 -14   4   5        1.07       -3.83      3.83 o 
 -12   4   5        7.61        6.17      4.07 o 
 -10   4   5      508.16      521.19      8.40 o 
  -8   4   5       11.94       10.91      2.63 o 
  -6   4   5      203.07      185.17      5.16 o 
  -4   4   5      514.60      546.90      6.63 o 
  -2   4   5      156.40      152.73      2.83 o 
   0   4   5     2935.97     3012.11     31.98 o 
   2   4   5     3771.10     4020.53     36.09 o 
   4   4   5      107.95       96.04      2.80 o 
   6   4   5       56.50       65.37      2.70 o 
   8   4   5        8.84       12.47      2.73 o 
  10   4   5        8.04        7.25      3.06 o 
 -13   5   5       36.73       34.65      5.24 o 
 -11   5   5      199.59      206.28      6.03 o 
  -9   5   5        0.14       -0.79      1.89 o 
  -7   5   5      253.30      287.76      6.00 o 
  -5   5   5     1680.00     1702.48     17.75 o 
  -3   5   5      183.69      194.49      4.20 o 
  -1   5   5        8.80       22.69      1.68 o 
   1   5   5      563.93      580.26      7.05 o 
   3   5   5      299.09      314.23      4.60 o 
   5   5   5       28.35       14.89      1.97 o 
   7   5   5      359.32      362.03      6.96 o 
   9   5   5       68.95       80.56      5.08 o 
  11   5   5        1.12        0.43      4.33 o 
 -12   6   5      121.02      139.71      7.06 o 
 -10   6   5        6.64        7.67      2.65 o 
  -8   6   5        0.12       -1.87      1.87 o 
  -6   6   5     2261.62     2343.98     27.12 o 
  -4   6   5      908.15      922.28      9.96 o 
  -2   6   5      636.85      638.60      7.17 o 
   0   6   5      110.75      119.42      3.10 o 
   2   6   5     1017.33      946.15     11.34 o 
   4   6   5       80.05       81.45      2.91 o 
   6   6   5      372.33      347.86      6.02 o 
   8   6   5      164.85      167.33      6.54 o 
  10   6   5       81.49       95.39      7.09 o 
 -11   7   5        0.00        0.45      2.91 o 
  -9   7   5      767.59      759.76     11.20 o 
  -7   7   5      425.41      388.56      7.48 o 
  -5   7   5        8.91       10.60      1.72 o 
  -3   7   5       23.06       32.75      1.60 o 
  -1   7   5      600.25      610.79      6.98 o 
   1   7   5      258.79      290.34      4.65 o 
   3   7   5       59.32       54.08      3.13 o 
   5   7   5        7.94        7.80      2.22 o 
   7   7   5        0.29       -2.40      2.42 o 
   9   7   5       16.42        9.59      3.93 o 
 -12   8   5       37.92       29.61      8.23 o 
 -10   8   5        0.68        0.15      2.43 o 
  -8   8   5       40.66       31.16      3.20 o 
  -6   8   5     1559.58     1476.18     17.69 o 
  -4   8   5      890.37      861.21     10.19 o 
  -2   8   5      523.95      516.68      6.71 o 
   0   8   5      217.51      202.60      3.81 o 
   2   8   5        6.57        3.66      2.00 o 
   4   8   5        8.16       12.45      2.26 o 
   6   8   5      116.66      103.41      5.09 o 
   8   8   5        9.15        2.00      2.86 o 
 -11   9   5       14.00        6.18      5.36 o 
  -9   9   5       54.06       38.22      3.70 o 
  -7   9   5      795.57      800.67     14.08 o 
  -5   9   5       41.39       48.42      2.98 o 
  -3   9   5       21.70       23.76      2.21 o 
  -1   9   5        0.38       -0.56      1.46 o 
   1   9   5      227.29      235.82      4.88 o 
   3   9   5      169.18      174.98      4.56 o 
   5   9   5        5.31        2.73      2.36 o 
   7   9   5       42.68       29.12      3.24 o 
   9   9   5       14.69       11.82      8.45 o 
 -10  10   5       15.97       17.08      4.42 o 
  -8  10   5        0.67       -2.27      2.27 o 
  -6  10   5      150.69      149.95      5.03 o 
  -4  10   5       70.82       68.82      3.62 o 
  -2  10   5        9.75        7.68      2.52 o 
   0  10   5       72.93       74.62      4.61 o 
   2  10   5      180.34      168.78      4.56 o 
   4  10   5       26.89       24.41      2.99 o 
   6  10   5       18.17       20.41      3.15 o 
   8  10   5       58.80       64.67      5.27 o 
  -9  11   5        3.13        6.01      4.01 o 
  -7  11   5       23.60       21.32      2.93 o 
  -5  11   5     1013.96     1028.91     15.44 o 
  -3  11   5       59.36       55.99      5.22 o 
  -1  11   5       10.09       12.68      2.36 o 
   1  11   5       17.98       14.41      2.74 o 
   3  11   5        2.78        0.21      2.25 o 
   5  11   5        4.83        2.09      3.20 o 
   7  11   5        1.91        1.88      3.66 o 
  -8  12   5       10.20       16.32      5.35 o 
  -6  12   5       25.31       23.69      5.17 o 
  -4  12   5        0.20        3.68      3.71 o 
  -2  12   5       61.67       66.53      4.49 o 
   0  12   5        6.95        5.35      2.61 o 
   2  12   5        2.08        1.78      2.53 o 
   4  12   5       96.88      109.44      5.96 o 
  -5  13   5       33.16       46.87      5.34 o 
  -3  13   5        1.28        0.00      3.61 o 
  -1  13   5      218.52      240.50      8.19 o 
   1  13   5       61.96       72.28      4.22 o 
   3  13   5        0.41       -3.33      3.33 o 
  -2  14   5      101.58      111.97      7.54 o 
   0  14   5       22.26       36.47      5.45 o 
 -14   0   6       12.51       -0.71      7.16 o 
 -12   0   6      160.48      149.73      9.93 o 
 -10   0   6      120.51       97.00      5.92 o 
  -8   0   6      169.78      191.13      5.60 o 
  -6   0   6       27.60       17.22      2.43 o 
  -4   0   6        0.62       15.41      2.05 o 
  -2   0   6       44.57       58.59      5.31 o 
   0   0   6     4480.91     3935.00     58.36 o 
   2   0   6      423.17      491.34     10.16 o 
   4   0   6      747.89      776.03     12.97 o 
   6   0   6        0.07       -2.04      2.04 o 
   8   0   6      616.99      618.29     14.97 o 
  10   0   6        8.11        7.59      4.30 o 
 -13   1   6      284.45      322.91     10.31 o 
 -11   1   6       41.69       37.12      2.98 o 
  -9   1   6      567.67      596.27      9.45 o 
  -7   1   6     2464.34     2616.75     29.76 o 
  -5   1   6      289.72      373.29      5.47 o 
  -3   1   6    10947.64    11436.00    122.52 o 
  -1   1   6     1089.13      936.19     11.43 o 
   1   1   6      646.99      593.87      8.15 o 
   3   1   6      818.28      854.54     10.31 o 
   5   1   6       21.62       24.41      1.82 o 
   7   1   6       39.92       33.15      2.93 o 
   9   1   6      174.06      169.47      7.77 o 
  11   1   6       60.81       54.19      4.20 o 
 -14   2   6       15.27       11.16      4.15 o 
 -12   2   6      162.91      155.52      5.54 o 
 -10   2   6       69.38       63.56      3.71 o 
  -8   2   6      404.89      420.88      7.57 o 
  -6   2   6      270.98      231.86      5.24 o 
  -4   2   6      540.88      560.23      7.92 o 
  -2   2   6      622.28      710.41      8.08 o 
   0   2   6      136.27      258.25      4.65 o 
   2   2   6      516.15      558.08      7.34 o 
   4   2   6      408.48      381.16      5.64 o 
   6   2   6       20.01       27.67      1.87 o 
   8   2   6       24.67       17.42      2.71 o 
  10   2   6       32.78       24.59      3.50 o 
 -13   3   6       13.91       11.36      3.86 o 
 -11   3   6       20.78       23.29      2.88 o 
  -9   3   6      258.53      290.59      6.97 o 
  -7   3   6      298.56      276.17      5.72 o 
  -5   3   6      274.28      333.64      5.35 o 
  -3   3   6       32.81       23.83      1.60 o 
  -1   3   6      527.71      506.70      6.57 o 
   1   3   6       16.63       -0.53      1.25 o 
   3   3   6       18.24       19.41      1.83 o 
   5   3   6        2.66        1.44      1.61 o 
   7   3   6       31.27       26.43      3.12 o 
   9   3   6        3.87       -0.51      2.73 o 
  11   3   6        7.91       18.99      3.87 o 
 -14   4   6       52.21       50.04      6.31 o 
 -12   4   6        0.12       -1.06      3.26 o 
 -10   4   6       10.12        3.48      2.37 o 
  -8   4   6       62.50       78.86      3.48 o 
  -6   4   6      573.44      700.35      9.34 o 
  -4   4   6     1207.33     1424.65     15.03 o 
  -2   4   6     2007.27     2184.40     21.19 o 
   0   4   6        3.06        5.69      1.16 o 
   2   4   6      264.11      247.18      4.19 o 
   4   4   6      198.19      194.85      4.07 o 
   6   4   6       31.45       28.25      2.22 o 
   8   4   6       26.55       20.14      3.05 o 
  10   4   6       54.35       70.62      7.10 o 
 -13   5   6       25.02        9.82      4.90 o 
 -11   5   6       15.81       12.32      2.97 o 
  -9   5   6      336.43      318.67      7.35 o 
  -7   5   6        0.05       -0.40      1.56 o 
  -5   5   6        4.84        3.08      1.07 o 
  -3   5   6     1312.21     1288.40     13.77 o 
  -1   5   6      196.80      180.11      4.46 o 
   1   5   6       83.91       84.09      2.70 o 
   3   5   6      495.64      508.13      6.86 o 
   5   5   6       86.49       79.24      3.99 o 
   7   5   6       19.10       19.07      2.40 o 
   9   5   6       13.77       10.83      2.99 o 
 -12   6   6       27.37       29.72      4.12 o 
 -10   6   6       59.40       59.40      4.09 o 
  -8   6   6      444.28      416.85      9.15 o 
  -6   6   6      668.45      618.37     11.00 o 
  -4   6   6     1012.61      986.74     11.66 o 
  -2   6   6     1373.57     1409.91     15.06 o 
   0   6   6     1883.83     2000.64     19.90 o 
   2   6   6        0.13        0.16      1.61 o 
   4   6   6      460.75      466.75      6.71 o 
   6   6   6       17.86       13.36      2.17 o 
   8   6   6       49.48       50.85      4.27 o 
  10   6   6       16.54       25.09      4.46 o 
 -11   7   6        1.98       -0.82      2.77 o 
  -9   7   6        8.63        3.20      2.92 o 
  -7   7   6        3.85        1.60      2.34 o 
  -5   7   6        3.48        1.88      1.89 o 
  -3   7   6     2971.53     3019.95     28.12 o 
  -1   7   6      497.87      505.81      6.15 o 
   1   7   6       69.41       51.95      2.52 o 
   3   7   6      189.55      213.25      4.53 o 
   5   7   6      369.22      370.77      6.63 o 
   7   7   6       16.61       10.37      2.92 o 
   9   7   6       25.48       25.67      4.30 o 
 -12   8   6        0.88       -0.67      4.43 o 
 -10   8   6        0.72        0.61      2.60 o 
  -8   8   6        0.43       -1.97      2.46 o 
  -6   8   6      210.50      193.37      5.44 o 
  -4   8   6      139.49      167.50      4.31 o 
  -2   8   6      232.55      232.42      4.28 o 
   0   8   6      149.28      140.93      3.51 o 
   2   8   6      399.47      364.27      6.19 o 
   4   8   6      167.32      170.78      5.57 o 
   6   8   6       13.22       12.17      2.73 o 
   8   8   6       50.25       58.01      5.87 o 
 -11   9   6       14.47       21.44      4.64 o 
  -9   9   6       82.86       87.32      5.72 o 
  -7   9   6      359.00      351.92      7.46 o 
  -5   9   6        1.19       -1.68      2.28 o 
  -3   9   6     1236.09     1224.35     13.63 o 
  -1   9   6      289.45      266.81      4.76 o 
   1   9   6      108.80      100.96      3.69 o 
   3   9   6       48.29       50.23      3.01 o 
   5   9   6       26.20       23.63      2.69 o 
   7   9   6       12.99       15.37      3.13 o 
 -10  10   6        0.08       -2.35      3.97 o 
  -8  10   6       97.52      104.53      5.50 o 
  -6  10   6      142.96      120.12      5.93 o 
  -4  10   6      246.20      233.85      6.53 o 
  -2  10   6      569.98      575.68     10.48 o 
   0  10   6      101.85      100.33      5.88 o 
   2  10   6        3.04        1.73      2.23 o 
   4  10   6       21.95       24.42      2.82 o 
   6  10   6        0.22        2.89      2.35 o 
  -9  11   6        2.69        1.41      3.83 o 
  -7  11   6       41.67       42.53      5.02 o 
  -5  11   6        1.56        7.75      3.38 o 
  -3  11   6      140.02      134.53      8.44 o 
  -1  11   6       30.21       25.51      3.20 o 
   1  11   6       17.03       11.76      2.89 o 
   3  11   6        0.00       -0.81      2.47 o 
   5  11   6       13.48       21.02      2.94 o 
  -8  12   6       28.02       22.60      5.28 o 
  -6  12   6        9.65        7.52      4.36 o 
  -4  12   6      101.60      103.41      8.75 o 
  -2  12   6      307.95      352.67      8.28 o 
   0  12   6       64.65       71.87      4.81 o 
   2  12   6       21.76       22.00      3.13 o 
   4  12   6        0.08       -1.63      2.83 o 
  -5  13   6        1.13        4.59      4.32 o 
  -3  13   6       88.87       98.35      6.32 o 
  -1  13   6       17.38       28.12      4.34 o 
   1  13   6       12.88       13.67      3.01 o 
   3  13   6        4.98        6.09      3.48 o 
 -13   1   7       36.10       40.23      4.78 o 
 -11   1   7        3.78        0.37      2.08 o 
  -9   1   7      323.10      313.11      6.42 o 
  -7   1   7      134.22      131.55      3.90 o 
  -5   1   7     1576.59     1603.43     17.99 o 
  -3   1   7     1061.78     1254.53     17.83 o 
  -1   1   7     1941.26     2074.69     23.10 o 
   1   1   7        3.43        1.45      1.41 o 
   3   1   7      218.66      178.20      4.03 o 
   5   1   7        0.21        0.49      1.72 o 
   7   1   7        5.87        1.37      2.32 o 
   9   1   7        1.32       -2.66      2.66 o 
  11   1   7       18.17        5.97      3.50 o 
 -14   2   7        0.65        2.06      4.40 o 
 -12   2   7        1.58       -0.19      2.99 o 
 -10   2   7      160.49      167.39      5.40 o 
  -8   2   7      140.26      166.20      6.45 o 
  -6   2   7       80.08       93.08      4.85 o 
  -4   2   7     1902.68     2130.86     22.63 o 
  -2   2   7        0.21        1.55      0.97 o 
   0   2   7     1191.57     1258.36     15.10 o 
   2   2   7      380.50      368.95      5.90 o 
   4   2   7      190.18      197.39      4.42 o 
   6   2   7        4.21        3.78      2.05 o 
   8   2   7        6.95        2.46      2.65 o 
  10   2   7       15.98        7.91      3.48 o 
 -13   3   7       18.48       23.88      3.70 o 
 -11   3   7      775.85      765.89     13.07 o 
  -9   3   7       35.20       31.93      3.27 o 
  -7   3   7       67.94       79.02      4.46 o 
  -5   3   7     2363.95     2500.95     30.12 o 
  -3   3   7     2698.58     3081.06     31.66 o 
  -1   3   7     3454.21     3726.65     39.77 o 
   1   3   7       66.36       64.32      4.21 o 
   3   3   7       73.09       69.33      2.72 o 
   5   3   7       33.15       25.07      2.24 o 
   7   3   7       13.65       13.46      2.64 o 
   9   3   7       16.79        9.31      3.39 o 
 -14   4   7       16.50       14.51      4.87 o 
 -12   4   7       42.45       46.24      4.56 o 
 -10   4   7      211.76      189.21      6.27 o 
  -8   4   7       70.07       68.58      3.90 o 
  -6   4   7      487.72      506.12      8.75 o 
  -4   4   7       19.51       14.57      1.76 o 
  -2   4   7      994.02      994.09      9.99 o 
   0   4   7      155.80      111.53      3.21 o 
   2   4   7      390.14      420.28      6.03 o 
   4   4   7        0.05        1.80      1.71 o 
   6   4   7       14.89        7.70      1.88 o 
   8   4   7       18.80       10.11      2.94 o 
  10   4   7       44.02       42.20      5.02 o 
 -13   5   7       13.49        8.98      4.02 o 
 -11   5   7       15.26        8.07      3.03 o 
  -9   5   7      530.00      537.03     11.70 o 
  -7   5   7       61.72       54.51      4.01 o 
  -5   5   7      500.36      468.28      5.59 o 
  -3   5   7      390.46      460.85      6.14 o 
  -1   5   7        2.33        2.47      1.42 o 
   1   5   7     1253.83     1345.68     14.01 o 
   3   5   7      283.25      289.04      5.06 o 
   5   5   7       18.24       26.36      2.26 o 
   7   5   7       53.87       40.33      3.35 o 
   9   5   7        1.48        2.94      3.45 o 
 -12   6   7       84.45       90.52      5.58 o 
 -10   6   7        1.37        2.24      2.55 o 
  -8   6   7      526.69      445.70      9.54 o 
  -6   6   7        4.79       -0.45      1.29 o 
  -4   6   7       79.97       88.73      4.82 o 
  -2   6   7        2.63        3.63      1.52 o 
   0   6   7     1362.13     1457.70     15.44 o 
   2   6   7        5.96        7.89      1.80 o 
   4   6   7       56.88       52.73      2.87 o 
   6   6   7      260.21      297.36      6.01 o 
   8   6   7       56.97       67.22      5.06 o 
 -11   7   7       37.94       42.65      4.19 o 
  -9   7   7       26.13       19.58      3.99 o 
  -7   7   7       19.79       30.24      3.50 o 
  -5   7   7      141.00      160.54      3.96 o 
  -3   7   7     1770.59     1702.97     17.17 o 
  -1   7   7     1177.13     1212.88     13.89 o 
   1   7   7        3.86        1.85      1.91 o 
   3   7   7      333.78      326.84      6.63 o 
   5   7   7       77.16       79.09      3.99 o 
   7   7   7      103.92      122.89      5.51 o 
   9   7   7       16.07       27.69      4.37 o 
 -12   8   7        1.01        0.72      4.72 o 
 -10   8   7      246.51      253.52      7.58 o 
  -8   8   7       65.51       49.80      4.25 o 
  -6   8   7       16.95        8.26      2.26 o 
  -4   8   7     1024.09      988.75     12.12 o 
  -2   8   7       19.06       23.22      2.18 o 
   0   8   7     1806.61     1764.08     17.57 o 
   2   8   7        0.58        1.69      2.10 o 
   4   8   7       18.92       10.69      2.65 o 
   6   8   7      298.36      333.24      7.32 o 
   8   8   7        0.11        5.14      3.70 o 
 -11   9   7       17.98       13.46      4.55 o 
  -9   9   7      123.95      118.10      6.51 o 
  -7   9   7       12.53        2.18      3.57 o 
  -5   9   7      232.16      229.61      6.12 o 
  -3   9   7      979.58      994.72     12.83 o 
  -1   9   7      929.36      958.80     12.60 o 
   1   9   7      134.73      118.62      4.02 o 
   3   9   7       16.05       18.21      2.80 o 
   5   9   7       54.42       48.56      3.48 o 
   7   9   7      149.47      186.17      6.87 o 
 -10  10   7       16.36       16.26      4.64 o 
  -8  10   7       20.34       30.62      4.49 o 
  -6  10   7        6.40        0.71      2.87 o 
  -4  10   7      301.45      320.60      7.46 o 
  -2  10   7        1.35        3.85      2.57 o 
   0  10   7      270.91      281.21      6.05 o 
   2  10   7       32.45       28.02      2.72 o 
   4  10   7       34.27       32.32      3.26 o 
   6  10   7       44.44       45.64      3.98 o 
  -9  11   7        0.19        2.28      4.30 o 
  -7  11   7        1.97       -3.00      3.07 o 
  -5  11   7      331.83      287.03      9.69 o 
  -3  11   7       12.51       14.16      3.40 o 
  -1  11   7        8.92        9.60      2.61 o 
   1  11   7      284.86      294.39      6.59 o 
   3  11   7        3.15        2.21      2.41 o 
   5  11   7       16.20        9.99      4.20 o 
  -6  12   7        0.53       -4.17      4.17 o 
  -4  12   7       18.90       29.52      5.02 o 
  -2  12   7        0.06       -1.20      3.41 o 
   0  12   7        0.37        0.63      2.69 o 
   2  12   7       13.60       15.13      3.04 o 
   4  12   7       16.46       13.57      3.25 o 
  -5  13   7        0.04       -1.03      4.87 o 
  -3  13   7      145.40      142.78      8.57 o 
  -1  13   7      208.50      248.89      9.76 o 
   1  13   7        1.71        3.15      2.66 o 
 -14   0   8       49.25       39.65      8.93 o 
 -12   0   8       13.42       10.21      3.65 o 
 -10   0   8       18.29       15.29      3.67 o 
  -8   0   8       78.06      101.01      5.47 o 
  -6   0   8      490.11      534.00     11.02 o 
  -4   0   8      386.88      352.62      7.87 o 
  -2   0   8     3680.33     3953.49     59.55 o 
   0   0   8     1757.73     1801.95     29.36 o 
   2   0   8     1343.19     1405.89     24.28 o 
   4   0   8      144.24      148.22      6.58 o 
   6   0   8        2.19       -1.80      2.42 o 
   8   0   8        0.07       -3.99      3.99 o 
  10   0   8       13.92       14.07      5.50 o 
 -13   1   8        1.39        1.14      4.03 o 
 -11   1   8       84.31       74.54      4.98 o 
  -9   1   8       15.90        5.37      2.45 o 
  -7   1   8        4.72        2.84      1.70 o 
  -5   1   8      605.66      670.39      9.25 o 
  -3   1   8     4895.69     4958.80     47.24 o 
  -1   1   8        8.07       -1.31      1.31 o 
   1   1   8       16.07       12.22      1.88 o 
   3   1   8     1044.05     1129.95     14.54 o 
   5   1   8      240.83      214.27      5.20 o 
   7   1   8        0.97       -2.43      2.43 o 
   9   1   8        5.54        1.28      3.39 o 
 -14   2   8        1.58       -5.03      5.03 o 
 -12   2   8      264.29      261.27      7.45 o 
 -10   2   8      415.76      417.84      8.89 o 
  -8   2   8       20.15       28.26      2.92 o 
  -6   2   8      293.24      305.07      5.34 o 
  -4   2   8      130.41      120.70      3.39 o 
  -2   2   8     1625.11     1790.45     20.78 o 
   0   2   8     1177.24     1206.58     15.04 o 
   2   2   8       49.82       30.99      2.36 o 
   4   2   8       44.43       40.75      2.60 o 
   6   2   8       97.12       98.00      6.26 o 
   8   2   8        0.03        0.00      2.77 o 
  10   2   8       16.44       20.42      4.03 o 
 -13   3   8      125.57      128.95      5.87 o 
 -11   3   8        7.17        3.91      2.87 o 
  -9   3   8        0.23       -0.73      2.35 o 
  -7   3   8       62.49       57.04      3.30 o 
  -5   3   8      602.36      635.16      9.20 o 
  -3   3   8       20.64       15.52      1.73 o 
  -1   3   8      291.26      348.09      6.15 o 
   1   3   8      324.32      326.11      6.16 o 
   3   3   8       84.88       63.70      3.04 o 
   5   3   8      289.98      253.67      5.28 o 
   7   3   8       36.25       27.72      3.33 o 
   9   3   8        8.12       -0.19      3.27 o 
 -14   4   8       40.52       58.46      6.03 o 
 -12   4   8       22.63       23.23      4.13 o 
 -10   4   8        1.08        1.47      3.15 o 
  -8   4   8      548.90      538.37      9.51 o 
  -6   4   8       28.68       26.85      2.64 o 
  -4   4   8      453.73      445.89      7.26 o 
  -2   4   8     1309.42     1298.00     15.22 o 
   0   4   8     2018.21     2146.61     24.54 o 
   2   4   8      408.61      473.31      6.57 o 
   4   4   8       27.44       24.25      2.33 o 
   6   4   8      137.66      128.09      4.76 o 
   8   4   8        6.45        5.33      3.03 o 
 -13   5   8      130.41      137.98      6.87 o 
 -11   5   8       29.89       27.46      3.72 o 
  -9   5   8      123.12      101.27      6.85 o 
  -7   5   8      376.79      377.60      6.92 o 
  -5   5   8     1293.97     1298.99     15.38 o 
  -3   5   8      184.83      174.46      4.29 o 
  -1   5   8        7.56       29.50      2.01 o 
   1   5   8       73.39       76.59      3.97 o 
   3   5   8      131.51      106.73      4.66 o 
   5   5   8      194.25      180.33      4.92 o 
   7   5   8       30.48       14.11      2.94 o 
   9   5   8        7.59        5.68      4.04 o 
 -12   6   8        0.92       -3.17      3.24 o 
 -10   6   8        4.66        6.10      3.42 o 
  -8   6   8        3.69        3.53      3.51 o 
  -6   6   8      459.52      480.45      8.34 o 
  -4   6   8       97.38       75.15      2.46 o 
  -2   6   8     1660.09     1663.14     19.27 o 
   0   6   8      135.39      146.93      4.26 o 
   2   6   8      222.71      232.75      4.75 o 
   4   6   8        7.36        3.74      2.01 o 
   6   6   8       39.65       46.02      3.93 o 
   8   6   8       45.78       44.17      5.05 o 
 -11   7   8       89.26       89.74      5.15 o 
  -9   7   8        3.48        0.87      3.21 o 
  -7   7   8     1092.05     1091.17     16.72 o 
  -5   7   8      289.83      283.99      6.21 o 
  -3   7   8       40.32       44.56      2.57 o 
  -1   7   8     2065.14     2049.48     22.47 o 
   1   7   8        0.39        0.11      1.92 o 
   3   7   8     1024.97     1000.33     13.30 o 
   5   7   8      330.95      320.18      6.43 o 
   7   7   8       31.30       24.54      3.91 o 
 -12   8   8        9.03       13.58      4.32 o 
 -10   8   8       32.67       31.41      4.46 o 
  -8   8   8        0.75        3.06      4.11 o 
  -6   8   8      810.46      811.03     14.57 o 
  -4   8   8      125.25      116.41      4.34 o 
  -2   8   8       14.75       13.03      2.08 o 
   0   8   8        0.02        0.48      2.14 o 
   2   8   8        7.73       12.94      2.50 o 
   4   8   8       33.98       33.73      3.16 o 
   6   8   8       34.26       31.89      3.66 o 
   8   8   8       78.24       93.09      6.36 o 
 -11   9   8        7.61       10.92      4.27 o 
  -9   9   8       18.24       15.69      4.08 o 
  -7   9   8       63.31       62.43      6.34 o 
  -5   9   8        3.56        4.09      2.51 o 
  -3   9   8       37.15       44.67      3.07 o 
  -1   9   8      809.26      806.77     12.61 o 
   1   9   8      133.09      131.75      5.52 o 
   3   9   8      166.84      178.35      5.42 o 
   5   9   8       16.09       18.32      3.06 o 
   7   9   8       49.59       44.29      4.50 o 
 -10  10   8        9.75       15.42      4.72 o 
  -8  10   8       25.03       31.64      4.16 o 
  -6  10   8       16.64       18.21      4.57 o 
  -4  10   8      126.98      121.16      6.38 o 
  -2  10   8       92.80       68.31      4.06 o 
   0  10   8      272.26      290.17      7.25 o 
   2  10   8      178.79      158.10      8.91 o 
   4  10   8       17.04       15.87      2.93 o 
   6  10   8       12.28       12.93      3.53 o 
  -9  11   8        0.18       -3.23      3.90 o 
  -7  11   8       59.67       44.34      5.12 o 
  -5  11   8       32.04       32.62      5.28 o 
  -3  11   8        2.34        3.93      3.81 o 
  -1  11   8       28.30       23.65      3.30 o 
   1  11   8       17.90       14.12      2.92 o 
   3  11   8       11.88       17.22      3.36 o 
   5  11   8        5.03        8.28      3.38 o 
  -6  12   8        0.66       -4.00      4.00 o 
  -4  12   8        2.76        8.24      4.00 o 
  -2  12   8      181.94      185.99     11.57 o 
   0  12   8       15.35       17.04      3.66 o 
   2  12   8       17.55       22.92      3.55 o 
  -3  13   8       71.00       64.98      5.83 o 
  -1  13   8        1.84        1.43      4.20 o 
 -13   1   9      338.31      351.28      9.60 o 
 -11   1   9      133.35      136.97      8.15 o 
  -9   1   9      468.38      453.05      8.78 o 
  -7   1   9      317.34      325.04      6.77 o 
  -5   1   9       26.36       38.29      1.98 o 
  -3   1   9        0.02        0.68      1.08 o 
  -1   1   9      396.66      460.57      7.70 o 
   1   1   9       19.94       19.34      2.13 o 
   3   1   9      163.56      143.95      4.70 o 
   5   1   9      117.73      140.16      5.07 o 
   7   1   9       11.48        8.84      3.02 o 
   9   1   9        0.12       -3.38      3.38 o 
 -14   2   9      125.77      131.81      7.31 o 
 -12   2   9       68.94       73.20      4.99 o 
 -10   2   9      203.79      215.53      6.61 o 
  -8   2   9      221.75      210.43      6.29 o 
  -6   2   9       60.93       74.55      3.33 o 
  -4   2   9        5.04        2.91      0.97 o 
  -2   2   9      232.63      207.64      4.88 o 
   0   2   9     1669.13     1604.40     19.31 o 
   2   2   9       40.04       36.92      2.69 o 
   4   2   9      157.31      131.75      5.49 o 
   6   2   9       37.89       34.48      3.21 o 
   8   2   9       24.79       16.95      3.40 o 
 -13   3   9       16.34       19.04      3.79 o 
 -11   3   9       42.84       37.16      4.27 o 
  -9   3   9       57.59       51.28      4.95 o 
  -7   3   9       64.14       65.39      3.85 o 
  -5   3   9        1.40       -1.46      1.46 o 
  -3   3   9      565.00      542.03      8.82 o 
  -1   3   9        4.80        4.15      1.69 o 
   1   3   9      466.39      533.77      8.72 o 
   3   3   9      623.88      663.17      9.72 o 
   5   3   9      235.96      305.40      6.12 o 
   7   3   9       49.13       49.50      4.04 o 
   9   3   9       88.94      106.36      7.38 o 
 -12   4   9        5.20        8.22      3.44 o 
 -10   4   9      343.03      327.38      9.97 o 
  -8   4   9      208.48      187.75      5.75 o 
  -6   4   9      436.35      388.72      7.90 o 
  -4   4   9      128.64      101.75      5.28 o 
  -2   4   9       64.24       38.59      2.51 o 
   0   4   9      217.80      220.94      5.34 o 
   2   4   9        8.05       11.25      1.99 o 
   4   4   9       25.53       25.54      2.55 o 
   6   4   9        7.21        6.69      2.60 o 
   8   4   9       19.33       17.91      3.66 o 
 -13   5   9        8.08        8.95      4.37 o 
 -11   5   9        8.68       11.95      4.06 o 
  -9   5   9       44.42       42.58      4.44 o 
  -7   5   9      132.73      125.20      5.31 o 
  -5   5   9      129.74      106.45      5.48 o 
  -3   5   9        3.93        3.46      1.90 o 
  -1   5   9       16.95        5.47      1.97 o 
   1   5   9     1422.76     1329.24     15.24 o 
   3   5   9       93.38       76.84      3.45 o 
   5   5   9       25.09        9.82      2.55 o 
   7   5   9        1.34        3.23      3.11 o 
 -12   6   9        4.03        4.02      3.52 o 
 -10   6   9      228.03      225.14      8.20 o 
  -8   6   9      356.46      341.71      9.79 o 
  -6   6   9      266.98      261.23      7.36 o 
  -4   6   9        0.15       -1.52      1.82 o 
  -2   6   9       52.76       38.69      2.64 o 
   0   6   9        0.41       -1.72      1.92 o 
   2   6   9      691.01      688.98      9.47 o 
   4   6   9        5.35        4.30      2.37 o 
   6   6   9       12.56       11.00      2.97 o 
   8   6   9       22.81       17.39      4.56 o 
 -11   7   9       42.41       33.15      4.83 o 
  -9   7   9        0.16       -3.02      3.12 o 
  -7   7   9        4.12        7.55      3.15 o 
  -5   7   9      240.10      226.07      6.04 o 
  -3   7   9      551.23      570.65      8.40 o 
  -1   7   9      107.29      118.29      5.10 o 
   1   7   9      526.46      514.51      9.24 o 
   3   7   9       10.67        8.42      2.38 o 
   5   7   9      205.16      256.77      5.93 o 
   7   7   9       40.56       39.75      4.84 o 
 -10   8   9       38.53       37.99      4.70 o 
  -8   8   9       32.97       32.01      5.14 o 
  -6   8   9       70.63       58.62      7.23 o 
  -4   8   9      107.73      107.08      4.76 o 
  -2   8   9      317.92      332.73      6.49 o 
   0   8   9      192.46      157.69      5.79 o 
   2   8   9      705.73      713.57     10.89 o 
   4   8   9       89.12       78.04      4.17 o 
   6   8   9       22.06       34.65      4.14 o 
 -11   9   9        0.14       -3.98      3.98 o 
  -9   9   9      238.23      229.11      8.84 o 
  -7   9   9        1.48        2.27      4.20 o 
  -5   9   9      268.34      248.96      6.68 o 
  -3   9   9      194.46      209.56      6.34 o 
  -1   9   9        0.93       -1.36      2.26 o 
   1   9   9      313.00      311.32      6.79 o 
   3   9   9       14.52       18.56      2.89 o 
   5   9   9       76.11       89.00      4.65 o 
 -10  10   9        6.65        6.95      4.36 o 
  -8  10   9       34.43       41.64      5.71 o 
  -6  10   9       10.21       10.92      4.09 o 
  -4  10   9      385.96      416.51      9.99 o 
  -2  10   9        9.91       10.70      3.21 o 
   0  10   9        0.45        0.95      2.74 o 
   2  10   9       49.87       51.86      4.08 o 
   4  10   9        4.71        8.52      3.09 o 
  -7  11   9       12.12        5.75      5.13 o 
  -5  11   9      229.23      273.25     12.36 o 
  -3  11   9      100.30       99.91      5.69 o 
  -1  11   9        0.14        2.76      3.01 o 
   1  11   9       51.77       40.13      4.86 o 
   3  11   9       26.30       30.88      3.91 o 
  -6  12   9       12.79       11.93      5.07 o 
  -4  12   9        8.86       12.90      4.42 o 
  -2  12   9      258.91      300.79     11.29 o 
   0  12   9        0.99        1.10      3.36 o 
   2  12   9        2.10       -2.00      3.27 o 
 -14   0  10       78.23      101.67     18.39 o 
 -12   0  10      253.52      235.70      9.85 o 
 -10   0  10     3084.17     3083.90     53.80 o 
  -8   0  10     3381.57     3447.80     58.29 o 
  -6   0  10        8.19        4.50      2.15 o 
  -4   0  10      906.22      792.29     13.12 o 
  -2   0  10      149.20      157.97      6.80 o 
   0   0  10     1253.11     1352.40     24.47 o 
   2   0  10      193.50      143.89      7.83 o 
   4   0  10       85.97       89.01      6.74 o 
   6   0  10       48.50       28.04      5.41 o 
   8   0  10       10.14       10.97      6.05 o 
 -13   1  10        9.69        7.00      6.03 o 
 -11   1  10      642.90      653.78     12.87 o 
  -9   1  10      334.44      370.75      7.80 o 
  -7   1  10       36.01       31.95      2.42 o 
  -5   1  10      413.63      428.08      6.67 o 
  -3   1  10        0.01        5.65      1.54 o 
  -1   1  10     1132.60     1180.91     15.44 o 
   1   1  10     1249.91     1210.27     15.93 o 
   3   1  10     1379.32     1437.68     18.58 o 
   5   1  10        0.04       -0.06      2.16 o 
   7   1  10       34.11       34.80      4.30 o 
   9   1  10        2.34       -3.40      3.40 o 
 -14   2  10       20.82       18.09      4.73 o 
 -12   2  10       91.44       76.46      5.21 o 
 -10   2  10        7.50       16.33      3.04 o 
  -8   2  10      406.03      413.86      9.15 o 
  -6   2  10      412.09      429.70      8.14 o 
  -4   2  10        3.82       11.09      1.90 o 
  -2   2  10      103.82       91.55      3.74 o 
   0   2  10      533.96      484.07      8.42 o 
   2   2  10      691.05      762.14     12.59 o 
   4   2  10       18.18       18.73      2.68 o 
   6   2  10        6.82        8.71      3.17 o 
   8   2  10        1.13       -2.85      2.85 o 
 -13   3  10       12.34       16.04      3.47 o 
 -11   3  10      377.72      397.50     10.89 o 
  -9   3  10      199.14      210.02      7.10 o 
  -7   3  10      839.85      904.55     14.91 o 
  -5   3  10       75.87       62.62      3.11 o 
  -3   3  10      113.42      127.86      5.80 o 
  -1   3  10      203.60      197.61      5.04 o 
   1   3  10     1380.76     1409.59     18.09 o 
   3   3  10       21.13       23.80      2.63 o 
   5   3  10      135.32      121.31      5.95 o 
   7   3  10       41.09       28.06      3.81 o 
 -12   4  10       31.75       35.68      4.91 o 
 -10   4  10       39.75       32.38      4.39 o 
  -8   4  10      762.58      779.89     13.70 o 
  -6   4  10      347.23      319.25      8.02 o 
  -4   4  10      170.08      188.26      5.25 o 
  -2   4  10      119.71       85.05      4.37 o 
   0   4  10       89.92       71.88      3.46 o 
   2   4  10       43.78       47.57      3.09 o 
   4   4  10      286.66      276.44      6.34 o 
   6   4  10       37.41       42.33      4.03 o 
   8   4  10       49.33       44.54      4.69 o 
 -13   5  10        1.79       -0.28      3.56 o 
 -11   5  10       14.16       11.09      4.11 o 
  -9   5  10       14.42       14.67      4.24 o 
  -7   5  10       27.48       20.75      3.10 o 
  -5   5  10      707.21      737.34     13.12 o 
  -3   5  10        0.29       -1.91      1.91 o 
  -1   5  10        4.09        0.10      1.56 o 
   1   5  10        0.27        3.58      2.02 o 
   3   5  10      488.48      461.37      8.05 o 
   5   5  10      206.67      168.41      6.68 o 
   7   5  10       26.17       21.92      4.04 o 
 -12   6  10       13.54       11.10      3.62 o 
 -10   6  10       28.84       29.72      4.72 o 
  -8   6  10      139.38      117.77      7.15 o 
  -6   6  10      537.67      546.77     10.37 o 
  -4   6  10      796.25      828.63     12.03 o 
  -2   6  10        0.09       -0.40      2.15 o 
   0   6  10      188.65      183.24      6.62 o 
   2   6  10       63.19       39.65      3.36 o 
   4   6  10      540.79      594.26      9.98 o 
   6   6  10       14.72       16.83      3.36 o 
 -11   7  10        1.11       -1.77      3.80 o 
  -9   7  10       70.99       96.97      8.12 o 
  -7   7  10      725.10      731.13     14.28 o 
  -5   7  10       65.21       57.95      4.29 o 
  -3   7  10       40.75       50.22      3.55 o 
  -1   7  10       86.65       80.56      3.71 o 
   1   7  10      462.18      461.29      8.72 o 
   3   7  10      326.49      276.33      6.76 o 
   5   7  10       48.52       61.83      4.87 o 
   7   7  10        3.23        0.28      3.91 o 
 -10   8  10        8.86        2.54      4.41 o 
  -8   8  10       54.92       47.76      4.95 o 
  -6   8  10      683.78      718.25     12.27 o 
  -4   8  10      305.67      307.18      7.39 o 
  -2   8  10       53.81       50.63      3.82 o 
   0   8  10       19.64       17.71      3.03 o 
   2   8  10       31.82       23.86      3.00 o 
   4   8  10       14.05       11.43      2.87 o 
   6   8  10        0.37        5.92      3.22 o 
  -9   9  10        4.14        3.99      4.78 o 
  -7   9  10        0.06       -3.69      3.69 o 
  -5   9  10      106.25       89.62      4.80 o 
  -3   9  10       24.07       22.54      3.21 o 
  -1   9  10       77.30       78.65      5.40 o 
   1   9  10        6.52        6.07      2.92 o 
   3   9  10        0.71       -2.52      2.52 o 
   5   9  10      103.34       93.17      5.43 o 
  -8  10  10        7.61        4.93      4.17 o 
  -6  10  10        0.65        0.62      3.19 o 
  -4  10  10      410.36      434.05     10.61 o 
  -2  10  10        1.01       -1.38      3.19 o 
   0  10  10        4.07        4.01      3.30 o 
   2  10  10        3.08        5.46      3.20 o 
   4  10  10       23.73       25.59      3.39 o 
  -7  11  10        1.96       -0.83      4.79 o 
  -5  11  10        1.46       -3.42      4.26 o 
  -3  11  10        0.02       -0.15      3.19 o 
  -1  11  10        8.52       15.55      3.82 o 
   1  11  10      118.44      127.62      6.72 o 
   3  11  10        4.92        5.14      3.50 o 
  -4  12  10        0.80        1.88      4.79 o 
  -2  12  10       59.56       66.95      6.58 o 
   0  12  10       18.77       32.23      4.45 o 
 -13   1  11       18.56       12.77      6.03 o 
 -11   1  11       14.31       16.24      3.51 o 
  -9   1  11     1509.87     1532.46     28.34 o 
  -7   1  11      596.94      586.23      9.20 o 
  -5   1  11      119.48      129.93      5.06 o 
  -3   1  11      781.53      815.90     10.83 o 
  -1   1  11       40.95       34.64      2.82 o 
   1   1  11       17.66       18.16      2.76 o 
   3   1  11       11.66        7.33      2.51 o 
   5   1  11      255.94      272.98      7.05 o 
   7   1  11       23.49       23.27      3.91 o 
 -14   2  11        1.00        5.64      4.37 o 
 -12   2  11      227.82      240.34      9.13 o 
 -10   2  11      142.52      130.52     10.88 o 
  -8   2  11     1879.47     1837.00     25.97 o 
  -6   2  11      422.89      425.37      8.67 o 
  -4   2  11       46.20       36.34      2.82 o 
  -2   2  11     1457.19     1410.33     18.02 o 
   0   2  11       85.26       80.84      5.43 o 
   2   2  11       44.76       61.31      3.63 o 
   4   2  11        2.49        2.79      2.55 o 
   6   2  11      165.83      174.00     11.81 o 
   8   2  11        8.39        5.77      4.35 o 
 -13   3  11      111.04      102.04      6.50 o 
 -11   3  11       81.66       73.21      5.58 o 
  -9   3  11        3.24        2.33      3.34 o 
  -7   3  11     1183.32     1203.47     18.73 o 
  -5   3  11       74.11       63.18      3.74 o 
  -3   3  11      597.58      602.29      8.22 o 
  -1   3  11      493.50      504.04      9.13 o 
   1   3  11      121.04      100.93      5.51 o 
   3   3  11      282.58      324.48      7.41 o 
   5   3  11        0.05       -2.41      2.74 o 
   7   3  11       67.64       61.82      5.22 o 
 -12   4  11        0.89        2.17      3.93 o 
 -10   4  11       25.58       24.46      4.53 o 
  -8   4  11      236.49      200.49      6.79 o 
  -6   4  11      833.19      844.13     13.11 o 
  -4   4  11      212.31      231.24      6.14 o 
  -2   4  11      510.06      540.15     10.58 o 
   0   4  11      107.38      110.62      5.84 o 
   2   4  11      196.02      206.65      6.04 o 
   4   4  11      337.30      382.30      8.10 o 
   6   4  11      103.62      109.37      6.82 o 
 -13   5  11       13.24        8.89      4.29 o 
 -11   5  11       83.45       95.95      6.65 o 
  -9   5  11       13.57       16.19      3.41 o 
  -7   5  11      317.22      326.88      8.67 o 
  -5   5  11        0.21       -1.41      2.11 o 
  -3   5  11      317.38      342.49      7.59 o 
  -1   5  11       94.16       86.80      5.59 o 
   1   5  11       46.77       40.08      3.34 o 
   3   5  11        0.99        2.39      2.66 o 
   5   5  11       12.73       10.32      2.94 o 
   7   5  11       60.52       55.22      5.28 o 
 -12   6  11        7.14        4.69      4.39 o 
 -10   6  11       18.87       16.31      4.33 o 
  -8   6  11      219.32      215.11      7.52 o 
  -6   6  11      644.03      681.37     12.24 o 
  -4   6  11       70.03       60.46      3.71 o 
  -2   6  11       95.12       92.88      4.99 o 
   0   6  11       80.28       90.72      5.13 o 
   2   6  11      134.09      148.23      6.91 o 
   4   6  11       50.46       49.87      3.74 o 
   6   6  11        8.53        4.45      3.20 o 
 -11   7  11        0.81        1.21      4.36 o 
  -9   7  11       11.38        0.22      4.04 o 
  -7   7  11        3.93        2.28      3.27 o 
  -5   7  11      102.43       91.93      7.24 o 
  -3   7  11       10.43       11.81      2.67 o 
  -1   7  11       48.91       49.38      4.19 o 
   1   7  11        8.92        5.85      3.20 o 
   3   7  11       43.65       58.67      4.13 o 
   5   7  11       27.84       21.01      3.50 o 
 -10   8  11       47.60       46.99      5.94 o 
  -8   8  11        5.20        8.58      3.76 o 
  -6   8  11       13.36       11.72      3.28 o 
  -4   8  11      107.68      110.98      6.32 o 
  -2   8  11       37.15       33.47      3.47 o 
   0   8  11       11.67        6.66      3.31 o 
   2   8  11       33.37       32.47      3.69 o 
   4   8  11       84.64      104.98      6.59 o 
  -9   9  11        7.49       16.97      4.60 o 
  -7   9  11       31.83       33.34      4.63 o 
  -5   9  11        7.27        7.38      2.86 o 
  -3   9  11       37.56       34.27      5.05 o 
  -1   9  11       45.52       39.95      4.42 o 
   1   9  11        0.65       -2.81      2.81 o 
   3   9  11       17.18       20.11      3.58 o 
  -8  10  11        3.94        2.05      4.65 o 
  -6  10  11        2.79        1.40      3.76 o 
  -4  10  11        0.16       -0.39      2.82 o 
  -2  10  11        7.28        8.66      3.55 o 
   0  10  11        2.88        2.47      3.63 o 
   2  10  11       39.17       49.60      5.36 o 
  -7  11  11       11.16        9.62      5.30 o 
  -5  11  11        1.21       -1.54      4.18 o 
  -3  11  11       14.47        8.95      3.88 o 
  -1  11  11       27.61       26.27      4.34 o 
   1  11  11        3.21        4.54      3.69 o 
 -12   0  12      126.14      120.99     35.36 o 
 -10   0  12     1350.77     1469.93     50.44 o 
  -8   0  12      532.79      529.77     17.02 o 
  -6   0  12     1868.52     1802.06     29.90 o 
  -4   0  12      151.76      143.53     10.40 o 
  -2   0  12       95.74       69.04      5.85 o 
   0   0  12     3755.05     3951.11     62.51 o 
   2   0  12      112.35      106.69      6.70 o 
   4   0  12       98.83       85.13      6.41 o 
   6   0  12       19.12       12.72      7.22 o 
 -13   1  12        3.37       -0.19      5.12 o 
 -11   1  12       28.82       28.06      5.78 o 
  -9   1  12        2.20        1.14      2.91 o 
  -7   1  12       75.77       71.91      5.48 o 
  -5   1  12        2.92        3.49      1.55 o 
  -3   1  12        0.01       -2.03      2.03 o 
  -1   1  12     1301.36     1202.07     16.54 o 
   1   1  12      378.96      370.26      7.94 o 
   3   1  12       23.85       17.83      2.94 o 
   5   1  12       26.51       14.46      4.25 o 
   7   1  12        7.95       13.10      4.74 o 
 -12   2  12        5.77        0.34      3.84 o 
 -10   2  12      257.26      289.17     11.08 o 
  -8   2  12      997.85      983.70     17.41 o 
  -6   2  12     1990.88     1987.43     27.75 o 
  -4   2  12      753.32      744.71      9.65 o 
  -2   2  12       16.08        3.80      2.16 o 
   0   2  12      220.76      244.68      6.40 o 
   2   2  12      806.71      837.49     13.16 o 
   4   2  12       26.67       21.88      3.13 o 
   6   2  12       15.60       16.43      4.22 o 
 -13   3  12        4.43        2.15      3.71 o 
 -11   3  12       41.87       56.32      5.24 o 
  -9   3  12      304.86      337.65      9.62 o 
  -7   3  12       85.17       86.46      6.00 o 
  -5   3  12     1455.28     1368.61     18.66 o 
  -3   3  12       10.12        5.94      2.19 o 
  -1   3  12      415.46      366.65      7.71 o 
   1   3  12      766.10      738.78     11.97 o 
   3   3  12       12.24       14.66      2.81 o 
   5   3  12       41.40       44.71      4.28 o 
   7   3  12       81.34      106.88      7.29 o 
 -12   4  12      121.65      140.62     13.73 o 
 -10   4  12        0.39       -2.05      3.32 o 
  -8   4  12      162.70      166.12      8.47 o 
  -6   4  12       69.10       66.50      4.65 o 
  -4   4  12      277.17      284.68      6.96 o 
  -2   4  12      253.91      241.76      7.34 o 
   0   4  12      200.68      195.42      6.34 o 
   2   4  12        8.27        8.01      2.84 o 
   4   4  12        2.15        1.46      2.86 o 
   6   4  12       50.12       53.91      5.42 o 
 -11   5  12       21.51       21.47      4.65 o 
  -9   5  12      285.35      267.27     10.87 o 
  -7   5  12       52.20       31.68      4.40 o 
  -5   5  12      879.17      843.17     13.50 o 
  -3   5  12      420.82      399.33      8.51 o 
  -1   5  12       56.35       42.44      3.98 o 
   1   5  12        1.10       -0.45      2.31 o 
   3   5  12       19.73        9.98      3.09 o 
   5   5  12        9.86       10.60      3.60 o 
 -12   6  12       12.96       10.96      5.01 o 
 -10   6  12      241.12      248.24      9.34 o 
  -8   6  12        7.78        0.22      3.32 o 
  -6   6  12        7.98        1.37      2.69 o 
  -4   6  12      434.74      420.53      8.39 o 
  -2   6  12      577.12      569.96     10.14 o 
   0   6  12       46.68       36.82      4.12 o 
   2   6  12        0.32       -0.73      2.46 o 
   4   6  12       25.31       21.06      3.56 o 
   6   6  12        2.17        1.98      3.97 o 
 -11   7  12       33.58       30.57      5.57 o 
  -9   7  12      124.39      146.11     10.23 o 
  -7   7  12       65.39       70.75      5.79 o 
  -5   7  12       56.38       53.64      4.64 o 
  -3   7  12      115.66      115.08      7.54 o 
  -1   7  12       44.06       39.59      3.97 o 
   1   7  12       10.76        9.61      3.46 o 
   3   7  12        0.02       -2.92      2.92 o 
   5   7  12        0.59       -3.67      3.67 o 
 -10   8  12       38.30       50.07      6.15 o 
  -8   8  12        1.25       -1.24      3.27 o 
  -6   8  12        3.78        0.08      2.75 o 
  -4   8  12      181.52      205.09      7.45 o 
  -2   8  12      109.57      104.63      7.84 o 
   0   8  12       22.44       16.89      3.66 o 
   2   8  12       11.13        9.41      3.42 o 
   4   8  12        1.19       -3.48      3.48 o 
  -9   9  12        5.57        9.54      4.59 o 
  -7   9  12        7.32        7.92      4.20 o 
  -5   9  12       52.99       71.81      4.76 o 
  -3   9  12       28.80       21.39      3.90 o 
  -1   9  12        0.21        2.15      3.22 o 
   1   9  12        1.12        3.66      4.04 o 
   3   9  12        9.68        5.20      3.37 o 
  -8  10  12        0.14       -4.03      4.03 o 
  -6  10  12       14.43       15.91      4.77 o 
  -4  10  12       51.86       51.77      4.70 o 
  -2  10  12       21.12       22.19      4.05 o 
   0  10  12        2.27        1.75      3.65 o 
   2  10  12       14.78        7.55      4.50 o 
  -5  11  12       12.26       15.24      5.23 o 
  -3  11  12        2.18       -0.27      3.61 o 
  -1  11  12        0.12       -3.39      3.39 o 
 -13   1  13       30.42       19.62      7.49 o 
 -11   1  13       12.98       11.01      4.62 o 
  -9   1  13        0.07       -1.38      2.70 o 
  -7   1  13      442.82      431.41     12.81 o 
  -5   1  13      198.71      194.98      5.35 o 
  -3   1  13     1121.94     1073.69     15.45 o 
  -1   1  13      103.61       74.75      4.16 o 
   1   1  13        9.96        6.60      2.71 o 
   3   1  13      112.32      117.17      6.26 o 
   5   1  13       64.62       76.50      5.89 o 
 -12   2  13        1.30       -3.99      3.99 o 
 -10   2  13       39.91       30.47      4.32 o 
  -8   2  13      259.50      274.55      8.42 o 
  -6   2  13      210.63      193.92     10.10 o 
  -4   2  13       37.07       43.73      3.53 o 
  -2   2  13       41.44       22.94      2.82 o 
   0   2  13       11.80        6.42      2.55 o 
   2   2  13       27.30       23.41      3.16 o 
   4   2  13        7.82        1.07      3.00 o 
   6   2  13       18.89       14.61      4.05 o 
 -13   3  13        0.19       -4.30      4.30 o 
 -11   3  13       12.15        4.38      4.25 o 
  -9   3  13        7.67        5.67      3.53 o 
  -7   3  13       75.68       51.59      4.19 o 
  -5   3  13       11.15        3.56      2.45 o 
  -3   3  13      653.86      642.19     11.39 o 
  -1   3  13       97.51       95.67      4.83 o 
   1   3  13       16.38       12.96      2.66 o 
   3   3  13       94.61       79.17      4.85 o 
   5   3  13       24.49       31.06      4.62 o 
 -12   4  13       24.68       24.39      4.85 o 
 -10   4  13        3.08        2.33      4.36 o 
  -8   4  13      197.47      166.87     10.09 o 
  -6   4  13      937.26      862.02     13.91 o 
  -4   4  13      276.23      237.66      6.82 o 
  -2   4  13      654.85      660.53     13.16 o 
   0   4  13      465.68      495.89     10.31 o 
   2   4  13        9.02        2.84      3.01 o 
   4   4  13      101.36       99.29      6.05 o 
   6   4  13       23.32       30.53      8.12 o 
 -11   5  13        1.51        2.41      4.11 o 
  -9   5  13      152.41      155.02     11.64 o 
  -7   5  13      368.12      372.28     11.22 o 
  -5   5  13        5.11        4.62      2.78 o 
  -3   5  13      224.74      242.80      7.01 o 
  -1   5  13      179.15      177.21     10.94 o 
   1   5  13       17.45       13.98      2.90 o 
   3   5  13       45.23       38.91      3.89 o 
   5   5  13        1.80        2.26      4.04 o 
 -10   6  13        8.12        5.07      4.01 o 
  -8   6  13       62.95       62.90      5.32 o 
  -6   6  13      115.86       96.14      6.92 o 
  -4   6  13        0.55        0.22      2.48 o 
  -2   6  13        8.04        3.15      2.90 o 
   0   6  13        1.65       -0.16      2.81 o 
   2   6  13        0.02        2.02      2.73 o 
   4   6  13        4.40        0.01      4.32 o 
 -11   7  13        2.89       -3.27      4.75 o 
  -9   7  13       12.39       10.30      4.38 o 
  -7   7  13      108.23       84.04      6.54 o 
  -5   7  13        1.26       -2.78      3.96 o 
  -3   7  13        0.59        2.99      2.96 o 
  -1   7  13        1.20       -2.50      2.77 o 
   1   7  13        0.01       -2.86      2.86 o 
   3   7  13        2.11        1.02      2.98 o 
 -10   8  13       32.04       46.55      6.27 o 
  -8   8  13       37.41       29.36      5.69 o 
  -6   8  13       66.59       61.61      5.75 o 
  -4   8  13      278.76      323.49      9.36 o 
  -2   8  13        6.22        5.21      3.52 o 
   0   8  13       38.40       33.40      4.42 o 
   2   8  13       19.01       17.78      4.38 o 
  -7   9  13      143.40      141.91      7.52 o 
  -5   9  13       98.64      108.19      6.34 o 
  -3   9  13       11.12       10.91      3.62 o 
  -1   9  13       52.61       42.46      4.74 o 
   1   9  13        1.76        1.91      5.37 o 
  -6  10  13      241.17      314.21     12.27 o 
  -4  10  13      126.08      157.62      9.56 o 
  -2  10  13        0.34        0.90      3.81 o 
   0  10  13       72.51       93.60      6.56 o 
 -12   0  14       59.56       56.57     16.50 o 
 -10   0  14        2.31       -6.02      6.19 o 
  -8   0  14       22.91       18.48      6.42 o 
  -6   0  14      175.22      137.63     21.92 o 
  -4   0  14     2830.53     2768.07     39.10 o 
  -2   0  14       26.50       22.87      4.35 o 
   0   0  14      466.77      477.42     13.69 o 
   2   0  14        2.15        0.39      4.35 o 
   4   0  14      147.32      170.40     13.07 o 
 -13   1  14       13.68        2.38      6.87 o 
 -11   1  14      117.47       99.11      9.27 o 
  -9   1  14        0.02       -3.88      3.88 o 
  -7   1  14       19.89       13.60      3.33 o 
  -5   1  14      152.56      155.27      7.39 o 
  -3   1  14      404.47      437.36      9.16 o 
  -1   1  14       10.01        7.82      2.84 o 
   1   1  14       92.48       79.90      4.72 o 
   3   1  14       83.98       78.89      4.79 o 
   5   1  14       17.17       18.32      4.34 o 
 -12   2  14       10.37        3.34      7.68 o 
 -10   2  14        0.27       -3.99      4.18 o 
  -8   2  14       17.70        7.57      3.39 o 
  -6   2  14      214.42      197.11      9.06 o 
  -4   2  14        6.90        4.96      2.68 o 
  -2   2  14      118.42      113.46      6.07 o 
   0   2  14      271.85      269.16      7.46 o 
   2   2  14      114.23      123.20      7.65 o 
   4   2  14        5.71        4.47      2.93 o 
 -11   3  14        9.29       -1.55      5.74 o 
  -9   3  14       31.04       28.62      4.56 o 
  -7   3  14       35.28       44.83      5.20 o 
  -5   3  14      486.66      515.54     10.25 o 
  -3   3  14      654.47      610.71     11.29 o 
  -1   3  14      193.25      200.59      6.97 o 
   1   3  14        0.60        4.64      3.22 o 
   3   3  14       56.79       60.69      4.62 o 
   5   3  14        2.92       -0.85      4.19 o 
 -12   4  14       34.97       34.47      6.69 o 
 -10   4  14        2.55       -2.42      4.23 o 
  -8   4  14       32.11       24.84      4.83 o 
  -6   4  14      336.59      364.14      8.78 o 
  -4   4  14       99.66       79.78      4.69 o 
  -2   4  14      218.65      199.33      6.60 o 
   0   4  14       12.42       10.46      3.24 o 
   2   4  14        0.86       -2.32      2.93 o 
   4   4  14        3.29        3.30      3.27 o 
 -11   5  14       28.25       28.92      5.13 o 
  -9   5  14        9.57        5.14      4.36 o 
  -7   5  14       15.15       14.98      3.95 o 
  -5   5  14      163.72      133.21      7.25 o 
  -3   5  14       68.37       72.47      4.98 o 
  -1   5  14       10.22        4.83      3.02 o 
   1   5  14       12.11       11.64      3.17 o 
   3   5  14       51.66       74.94      5.28 o 
 -10   6  14        1.58       -0.87      4.71 o 
  -8   6  14       23.67       15.20      4.29 o 
  -6   6  14      228.82      255.83      8.90 o 
  -4   6  14      710.44      695.60     12.80 o 
  -2   6  14      452.29      510.90     10.24 o 
   0   6  14       24.55       23.26      3.93 o 
   2   6  14       76.99       79.88      5.26 o 
  -9   7  14       44.30       33.60      6.35 o 
  -7   7  14        8.15        8.76      3.80 o 
  -5   7  14      211.99      223.81      8.05 o 
  -3   7  14      327.06      323.98      8.64 o 
  -1   7  14       33.28       36.58      4.09 o 
   1   7  14       95.36       81.47      5.74 o 
   3   7  14        4.52        4.18      3.76 o 
  -8   8  14       32.05       23.22      5.02 o 
  -6   8  14       12.16       13.02      3.99 o 
  -4   8  14       10.72       16.52      4.18 o 
  -2   8  14      348.60      386.21     10.80 o 
   0   8  14       66.65       61.47      4.87 o 
  -7   9  14        0.06       -2.83      4.10 o 
  -5   9  14        0.28        3.70      3.76 o 
  -3   9  14        4.95        3.13      4.64 o 
  -1   9  14       10.42        9.49      4.05 o 
 -11   1  15       39.64       34.27      7.65 o 
  -9   1  15       13.68       10.36      4.64 o 
  -7   1  15       41.21       45.14      6.33 o 
  -5   1  15      175.77      170.03      9.14 o 
  -3   1  15        8.50        8.45      3.12 o 
  -1   1  15      801.15      836.90     13.96 o 
   1   1  15       21.68       18.04      3.51 o 
   3   1  15       82.65       78.82      5.43 o 
 -12   2  15       11.56        4.06      7.19 o 
 -10   2  15       44.19       31.73      7.40 o 
  -8   2  15       42.63       41.09      5.67 o 
  -6   2  15       23.64       25.36      3.82 o 
  -4   2  15       78.16       63.00      4.15 o 
  -2   2  15      691.83      744.35     13.73 o 
   0   2  15      386.30      426.40      9.96 o 
   2   2  15      326.46      397.18     10.02 o 
   4   2  15       30.23       40.83      5.66 o 
 -11   3  15       16.68       23.89      8.96 o 
  -9   3  15       15.19        5.77      5.98 o 
  -7   3  15       43.49       47.54      8.05 o 
  -5   3  15        1.66       -1.26      2.64 o 
  -3   3  15       85.20       92.72      4.97 o 
  -1   3  15       30.89       32.23      4.02 o 
   1   3  15       16.98       12.77      3.72 o 
   3   3  15        0.02       -3.16      3.27 o 
 -10   4  15       12.95       10.67      7.28 o 
  -8   4  15      237.33      263.40     10.91 o 
  -6   4  15       10.29       15.15      3.32 o 
  -4   4  15       95.67       87.51      5.30 o 
  -2   4  15       40.27       27.07      4.04 o 
   0   4  15        7.37        2.62      2.94 o 
   2   4  15       47.51       61.91      5.06 o 
 -11   5  15        5.09        9.97      4.40 o 
  -9   5  15        0.06       -4.22      4.22 o 
  -7   5  15        6.08       -1.97      3.51 o 
  -5   5  15       96.13       89.78      5.71 o 
  -3   5  15      219.53      250.22     10.56 o 
  -1   5  15        0.76       -2.83      2.83 o 
   1   5  15        2.80       -3.11      3.11 o 
   3   5  15        8.86        7.48      3.89 o 
 -10   6  15        3.20        6.29      4.45 o 
  -8   6  15       72.61       79.03      8.10 o 
  -6   6  15      107.96      130.85      7.63 o 
  -4   6  15       50.88       49.54      4.53 o 
  -2   6  15       21.55       17.95      3.51 o 
   0   6  15      151.86      153.80      8.86 o 
   2   6  15      109.67      139.47      7.09 o 
  -9   7  15        0.87       -4.44      4.77 o 
  -7   7  15        0.04       -1.74      4.12 o 
  -5   7  15        4.18        2.95      3.42 o 
  -3   7  15       42.73       35.61      4.36 o 
  -1   7  15       89.71       90.83      6.25 o 
   1   7  15        8.98        6.94      4.16 o 
  -6   8  15      245.87      260.75     14.29 o 
  -4   8  15      108.87      112.75      6.94 o 
  -2   8  15       67.87       69.95      5.97 o 
   0   8  15       22.19       23.58      4.79 o 
  -3   9  15       35.95       31.85      5.12 o 
 -10   0  16      227.69      259.85     16.91 o 
  -8   0  16      211.85      206.24     52.31 o 
  -6   0  16       80.27       48.18     15.79 o 
  -4   0  16      638.15      633.07     18.42 o 
  -2   0  16      693.30      752.33     21.67 o 
   0   0  16      398.72      456.87     14.99 o 
   2   0  16      274.81      330.73     13.17 o 
 -11   1  16        2.84       -5.96      5.96 o 
  -9   1  16       11.57       10.55      5.10 o 
  -7   1  16       11.53       14.43      5.33 o 
  -5   1  16        1.38        3.44      3.68 o 
  -3   1  16      126.28      111.90      7.28 o 
  -1   1  16        5.64        1.26      3.37 o 
   1   1  16      243.38      281.15      8.99 o 
   3   1  16       46.42       23.77      4.75 o 
 -10   2  16       36.92       33.90      8.51 o 
  -8   2  16        1.23        1.97      4.25 o 
  -6   2  16      455.10      451.43     14.48 o 
  -4   2  16        7.90        6.84      3.04 o 
  -2   2  16       14.37       12.82      3.42 o 
   0   2  16      178.81      229.16     11.40 o 
   2   2  16       18.24       19.08      4.25 o 
 -11   3  16       29.49       43.73      9.53 o 
  -9   3  16       15.92       21.75      7.34 o 
  -7   3  16       20.19       21.92      5.32 o 
  -5   3  16       76.54       78.94      5.92 o 
  -3   3  16       14.70       17.58      3.52 o 
  -1   3  16       11.68        3.28      3.16 o 
   1   3  16       70.62       66.22      5.28 o 
 -10   4  16       54.46       55.99      8.50 o 
  -8   4  16        5.18        4.83      5.18 o 
  -6   4  16       21.44       15.56      3.80 o 
  -4   4  16       46.41       46.11      4.43 o 
  -2   4  16       16.67       13.84      4.35 o 
   0   4  16       75.65       89.84      6.04 o 
   2   4  16        0.06        7.71      3.84 o 
  -9   5  16       39.76       49.27      9.19 o 
  -7   5  16        2.39        3.91      4.58 o 
  -5   5  16       12.37        9.34      3.37 o 
  -3   5  16       14.58       14.42      3.78 o 
  -1   5  16       40.67       41.07      4.73 o 
   1   5  16       15.37       12.83      3.56 o 
  -8   6  16        0.47        0.75      5.35 o 
  -6   6  16        7.82       12.80      4.12 o 
  -4   6  16       20.77       11.92      4.01 o 
  -2   6  16       32.95       29.21      3.79 o 
   0   6  16        5.44        0.45      3.57 o 
  -7   7  16        2.59       -4.35      4.35 o 
  -5   7  16        0.34       -0.47      4.43 o 
  -3   7  16        0.31        1.32      4.12 o 
  -1   7  16       35.24       31.74      4.12 o 
  -9   1  17        7.92       12.04      6.18 o 
  -7   1  17       50.63       48.07      6.36 o 
  -5   1  17       16.81       18.56      4.57 o 
  -3   1  17       43.62       42.49      4.67 o 
  -1   1  17       79.00       70.19      5.60 o 
   1   1  17       80.90       78.82      6.17 o 
 -10   2  17       13.73       19.31      7.71 o 
  -8   2  17       12.78       18.25      6.10 o 
  -6   2  17        8.61        7.73      4.65 o 
  -4   2  17        0.33       -3.66      3.66 o 
  -2   2  17       91.97       93.10      5.77 o 
   0   2  17      112.40      117.43      7.79 o 
  -9   3  17       59.41       74.14      9.48 o 
  -7   3  17        9.45        6.22      4.80 o 
  -5   3  17       12.61       17.48      4.72 o 
  -3   3  17        0.08       -1.98      2.96 o 
  -1   3  17        0.06       -3.29      3.29 o 
   1   3  17       62.64       52.42      5.37 o 
  -8   4  17        5.91       -3.12      5.88 o 
  -6   4  17        4.23        2.19      3.08 o 
  -4   4  17       25.44       18.08      3.68 o 
  -2   4  17        0.06        4.42      3.13 o 
   0   4  17        0.57       -0.54      3.81 o 
  -7   5  17       18.91       10.89      5.38 o 
  -5   5  17       19.43       17.22      3.54 o 
  -3   5  17        1.44        1.43      3.31 o 
  -1   5  17        8.66        7.64      3.87 o 
  -6   6  17       50.17       64.21      6.36 o 
  -4   6  17       12.15       12.20      4.44 o 
  -2   6  17        0.10       -3.02      3.02 o 
  -8   0  18       71.54       88.55     21.22 o 
  -6   0  18        3.75       -1.52      6.00 o 
  -4   0  18       25.70       24.79      6.97 o 
  -2   0  18        9.14        5.65      5.67 o 
  -9   1  18       16.48       14.83      5.85 o 
  -7   1  18       62.36       79.51      9.14 o 
  -5   1  18       14.57       17.89      4.97 o 
  -3   1  18       58.12       83.44      7.80 o 
  -1   1  18        0.75        0.53      3.82 o 
  -8   2  18        7.33        3.76      5.13 o 
  -6   2  18        6.24       -0.26      5.79 o 
  -4   2  18        4.61        1.38      4.59 o 
  -2   2  18        0.59       -1.31      4.21 o 
  -7   3  18        6.86        3.62      4.71 o 
  -5   3  18        1.99        1.94      4.51 o 
  -3   3  18       33.32       37.17      5.97 o 
  -6   4  18        0.01       -1.54      3.40 o 
  -4   4  18       30.45       23.95      4.32 o 
  -5   1  19       20.74       23.07      5.61 o 
                                                 
